# Supplementary material for: Synthesis of lipid-linked precursors of the bacterial cell wall is governed by a feedback control mechanism in Pseudomonas aeruginosa
Source: Nat Microbiol. 2024 Feb 9;9(3):763–75. doi: 10.1038/s41564-024-01603-2 (PMC10914600; doi:10.1038/s41564-024-01603-2)
Supplement: Supplementary file 4 — Supplementary Table 3. Oligonucleotide primers used in this study. Table 5. Plasmids used in this study. [file 41564_2024_1603_MOESM4_ESM.xlsx]

## Sheet: Table S3
Primer	Sequence (5’-3’)*
oNG338	ATGCGAATTCGAGGAGGATACATATGCTCCTGCTGCTGGCC
oNG339	AATTCCCGGGTCAACGCAGCTTCAAGGTGG
oLSM301	CAGCAGGAGCATGGATGACCCCCCAGGGCCT
oLSM302	GGGGTCATCCATGCTCCTGCTGCTGGCCGAAT
oLSM303	GCAGCCTAGGTTAATCAACGCAGCTTCAAGGTGGCGA
oLSM304	GAAGCTGCGTTGATTAACCTAGGCTGCTGCCACCG
oLSM311	CAGCCAAACTAACATATGTATCCTCCTCGAATTCCTAGCTAG
oLSM312	TCGAGGAGGATACATATGTTAGTTTGGCTGGCCGAACATTTG
oLSM313	GGATCCCCGGGTTAACGTACCTTCAGCGTTGCCAGA
oLSM314	TGAAGGTACGTTAACCCGGGGATCCTCTAGAGTC
oLSM315	GTCTTTTCCTATCTGCCGTTTCGCGCC
oLSM316	GCGCGAAACGGCAGATAGGAAAAGACGTTAAA
oLSM317	ATTCGAGGAGGATACATATGCTCCTGCTGCTGGCCGAATA
oLSM318	GCAGGAGCATATGTATCCTCCTCGAATTCCTAGCTAG
oLSM368	ATGTATCCTCCTCTCTAGAGGGGAATTGTTATCCGCTCA
oLSM372	CAATTCCCCTCTAGAGAGGAGGATACATATGCTCCTGCT
oLSM373	CGGTGATAAGCTTTCAACGCAGCTTCAAGGTGGCGA
oLSM374	GAAGCTGCGTTGAAAGCTTATCACCGATACGCGAGCG
oLSM375	CAATTCCCCTCTAGAGAGGAGGATACATATGTTAGTTTGGCTG
oLSM376	GTGATAAGCTTTTAACGTACCTTCAGCGTTGCCAGA
oLSM377	CAACGCTGAAGGTACGTTAAAAGCTTATCACCGATACGCGAGCG
oLSM404	GGTCCTATACAGATATTGAAATGAATAGATTAGGAAAATGACCCGGGGATCCTCTAGA
oLSM405	TTTTCCTAATCTATTCATTTCAATATCTGTATAGGACCCACGCAGCTTCAAGGTGGCGA
oLSM458	TCAAGTACTAGAGCTCGAGGAGGATACATATGATGATCTGGATGATCGCGTGTCTA
oLSM459	TCAATCAGTATCTAGATTAGGATTTTTCCAAGGAACCCGCCTT
oLSM460	TCTTCATGGGCGCCGTCGGCGCGCT
oLSM461	AGCGCGCCGACGGCGCCCATGAAGA
48	CATTCATGTTGTTGCTCAGGTCGCAGAC
34	CTCCTTAAGATTCTTGTACGACGG
2325	AGAGGCCCCAAGGGGTTATGCT
556	CCAGGCTTTACACTTTATGCTTCCG
557	CTGCGCAACTGTTGGGAAGG
	*restriction site underlined

## Sheet: Table S5
Plasmid	Description*	Reference
pETDuet-1	IPTG-inducible protein expression vector containing two multiple cloning sites; pBR322-derived ColE1 replicon; CarbR	Novagen
pETDuet-FLAG	Modified pETDuet-1 containing a N-terminal His6-SUMO-FLAG tag at the first insertion site and C-terminal His6 tag at the second site; CarbR	Taguchi, A. et al. FtsW is a peptidoglycan polymerase that is functional only in complex with its cognate penicillin-binding protein. Nat Microbiol 4, 587–594 (2019).
pCOLADuet-1	IPTG-inducible protein expression vector containing two multiple cloning sites; COLA replicon, KanR	Novagen
pET22b-SlyD1-154	construct expresses E. coli SlyD, modified by the removal of the flexible C-terminus	Orta, A. K. et al. The mechanism of the phage-encoded protein antibiotic from ΦX174. Science 381, (2023).
pRSFDuetEcMraY- EID21	contains the ID21 isoform of protein E, along with a wild-type EcMraY to prevent cell lysis from the overexpression of protein E.	Orta, A. K. et al. The mechanism of the phage-encoded protein antibiotic from ΦX174. Science 381, (2023).
pAM174	Encodes arabinose-inducible Ulp1[L403-K621] protease; CmR	Meeske, A. J. et al. SEDS proteins are a widespread family of bacterial cell wall polymerases. Nature 537, 634–638 (2016).
pPBP4	S. aureus His6-PBP4 expression vector; KanR	Qiao, Y. et al. Detection of lipid-linked peptidoglycan precursors by exploiting an unexpected transpeptidase reaction. J Am Chem Soc 136, 14678–81 (2014).
pPSV38	P. aeruginosa expression vector containing IPTG-inducible PlacUV5 promoter; GentR	Vvedenskaya, I. O. et al. Growth phase-dependent control of transcription start site selection and gene expression by nanoRNAs. Gene Dev 26, 1498–507 (2012).
pRY47	E. coli expression vector lacIq Plac::empty; pBR/colE1; CmR	Yunck, R., Cho, H. & Bernhardt, T. G. Identification of MltG as a potential terminase for peptidoglycan polymerization in bacteria: MltG lytic transglycosylase. Mol Microbiol 99, 700–718 (2015).
pNG93	P. aeruginosa PlacUV5-Pa-mraY expression vector (pPSV38); GentR	This study
pNG102	P. aeruginosa PlacUV5-Pa-mraYT23P expression vector (pPSV38); GentR	This study
pLSM116	pCOLADuet containing His6-Sumo-FLAG-MraY; pT7; KanR	This study
pLSM117	pCOLADuet containing His6-Sumo-FLAG-MraYT23P; pT7; KanR	This study
pLSM124	P. aeruginosa PlacUV5-Ec-mraY expression vector (pPSV38); GentR	This study
pLSM125	P. aeruginosa PlacUV5-Ec-mraYT23P expression vector (pPSV38); GentR	This study
pLSM141	E. coli Plac-Pa-mraY expression vector (pRY47); CmR	This study
pLSM142	E. coli Plac-Pa-mraYT23P expression vector (pRY47); CmR	This study
pLSM143	E. coli Plac-Ec-mraY expression vector (pRY47); CmR	This study
pLSM144	E. coli Plac-Ec-mraYT23P expression vector (pRY47); CmR	This study
pLSM151	P. aeruginosa PlacUV5-Pa-mraY(L22P) expression vector (pPSV38); GentR	This study
pLSM152	P. aeruginosa PlacUV5-Pa-mraY(M164R) expression vector (pPSV38); GentR	This study
pLSM153	P. aeruginosa PlacUV5-Pa-mraY(K358M) expression vector (pPSV38); GentR	This study
pLSM154	P. aeruginosa PlacUV5-Pa-mraY(G248C) expression vector (pPSV38); GentR	This study
pLSM155	P. aeruginosa PlacUV5-Pa-mraY(L31P) expression vector (pPSV38); GentR	This study
pLSM156	P. aeruginosa PlacUV5-Pa-mraY(Y227C) expression vector (pPSV38); GentR	This study
pLSM157	P. aeruginosa PlacUV5-Pa-mraY(T23A) expression vector (pPSV38); GentR	This study
pLSM158	P. aeruginosa PlacUV5-Pa-mraY(L354P) expression vector (pPSV38); GentR	This study
pLSM159	P. aeruginosa PlacUV5-Pa-mraY(I339V) expression vector (pPSV38); GentR	This study
pLSM160	P. aeruginosa PlacUV5-Pa-mraY(Y21H) expression vector (pPSV38); GentR	This study
pLSM161	P. aeruginosa PlacUV5-Pa-mraY(L228P) expression vector (pPSV38); GentR	This study
pLSM162	P. aeruginosa PlacUV5-Pa-mraY(Y217H) expression vector (pPSV38); GentR	This study
pLSM163	P. aeruginosa PlacUV5-Pa-mraY(G220S) expression vector (pPSV38); GentR	This study
pLSM164	P. aeruginosa PlacUV5-Pa-mraY(V289M) expression vector (pPSV38); GentR	This study
pLSM165	P. aeruginosa PlacUV5-Pa-mraY(K166E) expression vector (pPSV38); GentR	This study
pLSM166	P. aeruginosa PlacUV5-Pa-mraY(A225V) expression vector (pPSV38); GentR	This study
pLSM167	P. aeruginosa PlacUV5-Pa-mraY(V347M) expression vector (pPSV38); GentR	This study
pLSM168	P. aeruginosa PlacUV5-Pa-mraY(F224S) expression vector (pPSV38); GentR	This study
pLSM169	P. aeruginosa PlacUV5-Pa-mraY(Q286R) expression vector (pPSV38); GentR	This study
pLSM170	P. aeruginosa PlacUV5-Pa-mraY(K14E) expression vector (pPSV38); GentR	This study
pLSM171	P. aeruginosa PlacUV5-Pa-mraY(L160R) expression vector (pPSV38); GentR	This study
pLSM176	P. aeruginosa PlacUV5-Pa-mraY-VSVG expression vector (pPSV38); GentR	This study
pLSM177	P. aeruginosa PlacUV5-Pa-mraYT23P-VSVG expression vector (pPSV38); GentR	This study
pLSM196	P. aeruginosa PlacUV5-Pa-mraY-D267A expression vector (pPSV38); GentR	This study
pSLM197	P. aeruginosa PlacUV5-Pa-mraY-T23P D267A expression vector (pPSV38); GentR	This study
pLSM195	P. aeruginosa PlacUV5-PawbpL expression vector (pPSV38); GentR	This study
*Abbreviations: CarbR, ampicillin/carbenicillin resistance; CmR, chloramphenicol resistance; GentR, gentamycin resistance; KanR, kanamycin resistance
