# Supplementary material for: Synthesis of lipid-linked precursors of the bacterial cell wall is governed by a feedback control mechanism in Pseudomonas aeruginosa
Source: Nat Microbiol. 2024 Feb 9;9(3):763–75. doi: 10.1038/s41564-024-01603-2 (PMC10914600; doi:10.1038/s41564-024-01603-2)
Supplement: Supplementary file 7 — LC–MS source data. [file 41564_2024_1603_MOESM7_ESM.xlsx]

## Sheet: Figure 2C
P. aeruginosa PAO1 Lipid II (1013.4521)																														P. aeruginosa PAO1 DponB DlpoA Lipid II (1013.4521)
Empty Vector										MraY wild-type										MraY T23P										Empty Vector										MraY wild-type
Replicate 1			Replicate 2			Replicate 3				Replicate 1			Replicate 2			Replicate 3				Replicate 1			Replicate 2			Replicate 3				Replicate 1			Replicate 2			Replicate 3				Replicate 1			Replicate 2			Replicate 3
#Point	X(Minutes)	Y(Counts)	#Point	X(Minutes)	Y(Counts)	#Point	X(Minutes)	Y(Counts)		#Point	X(Minutes)	Y(Counts)	#Point	X(Minutes)	Y(Counts)	#Point	X(Minutes)	Y(Counts)		#Point	X(Minutes)	Y(Counts)	#Point	X(Minutes)	Y(Counts)	#Point	X(Minutes)	Y(Counts)		#Point	X(Minutes)	Y(Counts)	#Point	X(Minutes)	Y(Counts)	#Point	X(Minutes)	Y(Counts)		#Point	X(Minutes)	Y(Counts)	#Point	X(Minutes)	Y(Counts)	#Point	X(Minutes)	Y(Counts)
0	0.056	0	0	0.054	0	0	0.056	0		0	0.054	0	0	0.054	0	0	0.058	0		0	0.054	0	0	0.052	0	0	0.054	0		0	0.049	0	0	0.05	0	0	0.053	0		0	0.064	0	0	0.05	0	0	0.052	0
1	0.072	0	1	0.071	0	1	0.073	0		1	0.071	0	1	0.071	0	1	0.075	0		1	0.071	0	1	0.069	0	1	0.071	0		1	0.066	0	1	0.067	0	1	0.069	0		1	0.081	0	1	0.067	0	1	0.069	0
2	0.089	0	2	0.087	0	2	0.09	0		2	0.087	0	2	0.087	0	2	0.091	0		2	0.087	0	2	0.085	0	2	0.088	0		2	0.082	0	2	0.084	0	2	0.086	0		2	0.097	0	2	0.084	0	2	0.086	0
3	0.106	0	3	0.104	0	3	0.106	0		3	0.104	0	3	0.104	0	3	0.108	0		3	0.104	0	3	0.102	0	3	0.104	0		3	0.099	0	3	0.1	0	3	0.103	0		3	0.114	0	3	0.1	0	3	0.102	0
4	0.122	0	4	0.121	0	4	0.123	0		4	0.121	0	4	0.121	0	4	0.125	0		4	0.121	0	4	0.119	0	4	0.121	0		4	0.116	0	4	0.117	0	4	0.119	0		4	0.131	0	4	0.117	0	4	0.119	0
5	0.139	0	5	0.137	0	5	0.14	0		5	0.137	0	5	0.137	0	5	0.141	0		5	0.137	0	5	0.135	0	5	0.138	0		5	0.133	0	5	0.134	0	5	0.136	0		5	0.147	0	5	0.134	0	5	0.136	0
6	0.156	0	6	0.154	0	6	0.156	0		6	0.154	0	6	0.154	0	6	0.158	0		6	0.154	0	6	0.152	0	6	0.154	0		6	0.149	0	6	0.15	0	6	0.153	0		6	0.164	0	6	0.15	0	6	0.152	0
7	0.172	0	7	0.171	0	7	0.173	0		7	0.171	0	7	0.171	0	7	0.175	0		7	0.171	0	7	0.169	16.1041	7	0.171	0		7	0.166	0	7	0.167	0	7	0.169	0		7	0.181	0	7	0.167	0	7	0.169	0
8	0.189	0	8	0.187	0	8	0.19	0		8	0.187	0	8	0.187	0	8	0.191	0		8	0.187	0	8	0.185	28.0389	8	0.188	0		8	0.183	0	8	0.184	0	8	0.186	0		8	0.197	0	8	0.184	0	8	0.186	0
9	0.206	0	9	0.204	0	9	0.206	0		9	0.204	0	9	0.204	0	9	0.208	0		9	0.204	0	9	0.202	39.1071	9	0.204	0		9	0.199	0	9	0.2	0	9	0.203	0		9	0.214	0	9	0.2	0	9	0.202	0
10	0.223	0	10	0.221	0	10	0.223	0		10	0.221	0	10	0.221	0	10	0.225	0		10	0.221	0	10	0.219	43.6939	10	0.221	0		10	0.216	0	10	0.217	0	10	0.219	0		10	0.231	0	10	0.217	0	10	0.219	0
11	0.239	0	11	0.237	0	11	0.24	0		11	0.237	0	11	0.237	0	11	0.241	0		11	0.237	0	11	0.235	39.1071	11	0.238	0		11	0.233	0	11	0.234	0	11	0.236	0		11	0.247	0	11	0.234	0	11	0.236	0
12	0.256	0	12	0.254	0	12	0.257	0		12	0.254	0	12	0.254	0	12	0.258	0.171471		12	0.254	0	12	0.252	28.0389	12	0.254	0		12	0.249	0	12	0.25	0	12	0.253	0		12	0.264	0	12	0.25	0	12	0.252	0
13	0.273	0	13	0.271	0	13	0.273	0		13	0.271	0	13	0.271	0	13	0.275	0.724991		13	0.271	0	13	0.269	16.1041	13	0.271	0		13	0.266	0	13	0.267	0	13	0.269	0		13	0.281	0	13	0.267	0	13	0.269	0
14	0.289	0	14	0.287	0	14	0.29	0		14	0.287	0	14	0.287	0	14	0.291	2.45553		14	0.287	0	14	0.285	7.40942	14	0.288	0		14	0.283	0	14	0.284	0	14	0.286	0		14	0.297	0	14	0.284	0	14	0.286	0
15	0.306	0	15	0.304	0	15	0.307	0		15	0.304	0	15	0.304	0	15	0.308	6.66237		15	0.304	0	15	0.302	2.73087	15	0.305	0		15	0.299	0	15	0.3	0	15	0.303	0		15	0.314	0	15	0.3	0	15	0.302	0
16	0.323	0	16	0.321	0	16	0.323	0		16	0.321	0	16	0.321	0	16	0.325	14.7446		16	0.321	0	16	0.319	0.806284	16	0.321	0		16	0.316	0	16	0.317	0	16	0.319	0		16	0.331	0	16	0.317	0	16	0.319	0.509963
17	0.339	0	17	0.337	0	17	0.34	0		17	0.337	0	17	0.337	0	17	0.341	26.3288		17	0.337	0	17	0.335	0.190698	17	0.338	0		17	0.333	0	17	0.334	0	17	0.336	0		17	0.347	0	17	0.334	0	17	0.336	2.15616
18	0.356	0	18	0.354	0	18	0.357	0		18	0.354	0	18	0.354	0	18	0.358	38.9471		18	0.354	0	18	0.352	0	18	0.355	0		18	0.349	0	18	0.35	0	18	0.353	0		18	0.364	0	18	0.35	0	18	0.353	7.30287
19	0.373	0	19	0.371	0	19	0.373	0		19	0.371	0	19	0.371	0	19	0.375	49.7402		19	0.371	0	19	0.369	0	19	0.371	0		19	0.366	0	19	0.367	0	19	0.369	0		19	0.381	0	19	0.367	0	19	0.369	19.8142
20	0.389	0	20	0.387	0	20	0.39	0		20	0.387	0	20	0.387	0	20	0.391	58.2672		20	0.387	0	20	0.386	0	20	0.388	0		20	0.383	0	20	0.384	0	20	0.386	0		20	0.397	0	20	0.384	0	20	0.386	43.0656
21	0.406	0	21	0.404	0	21	0.407	0		21	0.404	0	21	0.404	0	21	0.408	66.7452		21	0.404	0	21	0.402	0	21	0.405	0		21	0.399	0	21	0.4	0	21	0.403	0		21	0.414	0	21	0.4	0	21	0.403	74.9816
22	0.423	0	22	0.421	0	22	0.423	0		22	0.421	0	22	0.421	0	22	0.425	75.9596		22	0.421	0	22	0.419	0	22	0.421	0		22	0.416	0	22	0.417	0	22	0.419	0		22	0.431	0	22	0.417	0	22	0.419	104.58
23	0.439	0	23	0.438	0	23	0.44	0		23	0.437	0.178883	23	0.437	0	23	0.441	83.0699		23	0.437	0	23	0.436	0	23	0.438	0		23	0.433	0	23	0.434	0	23	0.436	0		23	0.447	0	23	0.434	0	23	0.436	116.846
24	0.456	0	24	0.454	0	24	0.457	0		24	0.454	0.756332	24	0.454	0	24	0.458	84.2794		24	0.454	0	24	0.452	0	24	0.455	0		24	0.449	0	24	0.45	0	24	0.453	0		24	0.464	0	24	0.45	0	24	0.453	104.58
25	0.473	0	25	0.471	0	25	0.473	0		25	0.471	2.56168	25	0.471	0	25	0.475	78.1324		25	0.471	0	25	0.469	0	25	0.471	0		25	0.466	0	25	0.467	0	25	0.469	0		25	0.481	0	25	0.467	0	25	0.469	74.9816
26	0.489	0	26	0.488	0	26	0.49	0		26	0.487	6.95038	26	0.487	0	26	0.491	65.57		26	0.487	0.186275	26	0.486	0	26	0.488	0		26	0.483	0	26	0.484	0	26	0.486	0		26	0.498	0	26	0.484	0	26	0.486	43.0656
27	0.506	0	27	0.504	0	27	0.507	0		27	0.504	15.1064	27	0.504	0	27	0.508	48.8309		27	0.504	0.787583	27	0.502	0	27	0.505	0		27	0.499	0	27	0.5	0	27	0.503	0		27	0.514	0	27	0.5	0	27	0.503	19.8142
28	0.523	0	28	0.521	0	28	0.523	0		28	0.521	26.3018	28	0.521	0	28	0.525	31.4347		28	0.521	2.66753	28	0.519	0	28	0.521	0		28	0.516	0	28	0.517	0	28	0.519	0		28	0.531	0	28	0.517	0	28	0.519	7.30287
29	0.539	0	29	0.538	0	29	0.54	0		29	0.537	36.6843	29	0.538	0	29	0.542	16.9987		29	0.537	7.23756	29	0.536	0	29	0.538	0		29	0.533	0	29	0.534	0	29	0.536	0		29	0.548	0	29	0.534	0	29	0.536	2.15616
30	0.556	0	30	0.554	0	30	0.557	0		30	0.554	40.9869	30	0.554	0	30	0.558	7.57129		30	0.554	15.9048	30	0.552	0	30	0.555	0		30	0.549	0	30	0.55	0	30	0.553	0		30	0.564	0	30	0.55	0	30	0.553	0.509963
31	0.573	0	31	0.571	0	31	0.573	0		31	0.571	36.6843	31	0.571	0	31	0.575	2.69317		31	0.571	28.1249	31	0.569	0	31	0.571	0		31	0.566	0	31	0.567	0	31	0.569	0		31	0.581	0	31	0.567	0	31	0.569	0
32	0.589	0	32	0.588	0	32	0.59	0		32	0.587	26.3018	32	0.588	0	32	0.592	0.795153		32	0.587	40.6939	32	0.586	0	32	0.588	0		32	0.583	0	32	0.584	0	32	0.586	0		32	0.598	0	32	0.584	0	32	0.586	0
33	0.606	0	33	0.604	0	33	0.607	0		33	0.604	15.1064	33	0.604	0	33	0.608	0.188065		33	0.604	49.4468	33	0.602	0	33	0.605	0		33	0.599	0	33	0.601	0	33	0.603	0		33	0.614	0	33	0.601	0	33	0.603	0
34	0.623	0	34	0.621	0	34	0.623	0		34	0.621	6.95038	34	0.621	0	34	0.625	0		34	0.621	52.9065	34	0.619	0	34	0.621	0		34	0.616	0	34	0.617	0	34	0.62	0		34	0.631	0	34	0.617	0	34	0.619	0
35	0.639	0	35	0.638	0	35	0.64	0		35	0.638	2.56168	35	0.638	0	35	0.642	0		35	0.638	52.9939	35	0.636	0	35	0.638	0		35	0.633	0	35	0.634	0	35	0.636	0		35	0.648	0	35	0.634	0	35	0.636	0
36	0.656	0	36	0.654	0	36	0.657	0		36	0.654	0.756332	36	0.654	0	36	0.658	0		36	0.654	51.4434	36	0.652	0	36	0.655	0		36	0.65	0	36	0.651	0	36	0.653	0		36	0.664	0	36	0.651	0	36	0.653	0
37	0.673	0	37	0.671	0	37	0.673	0		37	0.671	0.178883	37	0.671	0	37	0.675	0		37	0.671	47.139	37	0.669	0	37	0.671	0		37	0.666	0	37	0.667	0	37	0.67	0		37	0.681	0	37	0.667	0	37	0.669	0
38	0.689	0	38	0.688	0	38	0.69	0		38	0.688	0	38	0.688	0	38	0.692	0		38	0.688	38.3803	38	0.686	0.252578	38	0.688	0		38	0.683	0	38	0.684	0	38	0.686	0		38	0.698	0	38	0.684	0	38	0.686	0
39	0.706	0	39	0.704	0	39	0.707	0		39	0.704	0	39	0.704	0	39	0.708	0		39	0.704	26.3929	39	0.702	1.06792	39	0.705	0		39	0.7	0	39	0.701	0	39	0.703	0		39	0.714	0	39	0.701	0	39	0.703	0
40	0.723	0	40	0.721	0	40	0.723	0		40	0.721	0	40	0.721	0	40	0.725	0		40	0.721	14.8927	40	0.719	3.61701	40	0.721	0		40	0.716	0	40	0.717	0	40	0.72	0		40	0.731	0	40	0.717	0	40	0.719	0
41	0.74	0	41	0.738	0	41	0.74	0		41	0.738	0	41	0.738	0	41	0.742	0		41	0.738	6.76631	41	0.736	9.81371	41	0.738	0		41	0.733	0	41	0.734	0	41	0.736	0		41	0.748	0	41	0.734	0	41	0.736	0
42	0.756	0	42	0.754	0	42	0.757	0		42	0.754	0	42	0.754	0	42	0.758	0		42	0.754	2.68118	42	0.752	21.3298	42	0.755	0		42	0.75	0	42	0.751	0	42	0.753	0		42	0.764	0	42	0.751	0	42	0.753	0
43	0.773	0	43	0.771	0	43	0.773	0		43	0.771	0	43	0.771	0	43	0.775	0		43	0.771	1.52839	43	0.769	37.1374	43	0.771	0		43	0.766	0	43	0.767	0	43	0.77	0		43	0.781	0	43	0.767	0	43	0.769	0
44	0.79	0	44	0.788	0	44	0.79	0		44	0.788	0	44	0.788	0	44	0.792	0		44	0.788	2.85692	44	0.786	51.7971	44	0.788	0		44	0.783	0	44	0.784	0	44	0.786	0		44	0.798	0	44	0.784	0	44	0.786	0
45	0.806	0	45	0.804	0	45	0.807	0		45	0.804	0	45	0.804	0	45	0.808	0		45	0.804	7.27893	45	0.802	57.8722	45	0.805	0		45	0.8	0	45	0.801	0	45	0.803	0		45	0.814	0	45	0.801	0	45	0.803	0
46	0.823	0	46	0.821	0	46	0.824	0		46	0.821	0	46	0.821	0	46	0.825	0		46	0.821	15.8205	46	0.819	51.9853	46	0.821	0		46	0.816	0	46	0.817	0	46	0.82	0		46	0.831	0	46	0.817	0	46	0.819	0
47	0.84	0	47	0.838	0	47	0.84	0		47	0.838	0	47	0.838	0	47	0.842	0		47	0.838	27.5452	47	0.836	37.9333	47	0.838	0		47	0.833	0	47	0.834	0	47	0.836	0		47	0.848	0	47	0.834	0	47	0.836	0
48	0.856	0	48	0.854	0	48	0.857	0		48	0.854	0	48	0.854	0	48	0.858	0		48	0.854	38.4184	48	0.852	24.0256	48	0.855	0		48	0.85	0.436651	48	0.851	0	48	0.853	0		48	0.864	0	48	0.851	0	48	0.853	0
49	0.873	0	49	0.871	0	49	0.874	0		49	0.871	0	49	0.871	0	49	0.875	0		49	0.871	42.9244	49	0.869	17.1279	49	0.872	0		49	0.866	1.84619	49	0.867	0	49	0.87	0		49	0.881	0	49	0.867	0	49	0.869	0
50	0.89	0	50	0.888	0	50	0.89	0		50	0.888	0	50	0.888	0	50	0.892	0		50	0.888	38.4184	50	0.886	19.5143	50	0.888	0		50	0.883	6.25302	50	0.884	0	50	0.886	0		50	0.898	0	50	0.884	0	50	0.886	0
51	0.906	0	51	0.904	0	51	0.907	0		51	0.904	0	51	0.904	0	51	0.908	0		51	0.904	27.5452	51	0.903	28.7466	51	0.905	0		51	0.9	16.9657	51	0.901	0	51	0.903	0		51	0.914	0	51	0.901	0	51	0.903	0
52	0.923	0	52	0.921	0	52	0.924	0		52	0.921	0	52	0.921	0	52	0.925	0		52	0.921	15.8205	52	0.919	38.8573	52	0.922	0		52	0.916	36.8745	52	0.917	0	52	0.92	0		52	0.931	0	52	0.917	0	52	0.92	0
53	0.94	0	53	0.938	0	53	0.94	0		53	0.938	0	53	0.938	0	53	0.942	0		53	0.938	7.27893	53	0.936	43.1325	53	0.938	0.190904		53	0.933	64.2023	53	0.934	0	53	0.936	0.271677		53	0.948	0	53	0.934	0	53	0.936	0
54	0.956	0	54	0.955	0	54	0.957	0		54	0.954	0	54	0.954	0	54	0.958	0		54	0.954	2.68278	54	0.953	38.7736	54	0.955	0.807156		54	0.95	89.5457	54	0.951	0	54	0.953	1.14867		54	0.964	0	54	0.951	0	54	0.953	0
55	0.973	0	55	0.971	0	55	0.974	0		55	0.971	0.241052	55	0.971	0	55	0.975	0		55	0.971	0.792085	55	0.969	28.3927	55	0.972	2.73382		55	0.966	100.048	55	0.967	0	55	0.97	3.89052		55	0.981	0	55	0.967	0	55	0.97	0
56	0.99	0	56	0.988	0	56	0.99	0		56	0.988	1.01918	56	0.988	0	56	0.992	0		56	0.988	0.18734	56	0.986	18.3154	56	0.988	7.41743		56	0.983	89.5457	56	0.984	0	56	0.986	10.5558		56	0.998	0	56	0.984	0	56	0.986	0
57	1.006	0	57	1.005	0	57	1.007	0		57	1.004	3.45195	57	1.004	0	57	1.008	0		57	1.004	0	57	1.003	13.8753	57	1.005	16.1216		57	1	64.2023	57	1.001	0	57	1.003	22.9427		57	1.015	0	57	1.001	0	57	1.003	0
58	1.023	0	58	1.021	0	58	1.024	0		58	1.021	9.36587	58	1.021	0	58	1.025	0		58	1.021	0	58	1.019	16.9561	58	1.022	28.0693		58	1.016	36.8745	58	1.018	0	58	1.02	39.9455		58	1.031	0	58	1.017	0	58	1.02	0
59	1.04	0	59	1.038	0	59	1.04	0		59	1.038	20.3564	59	1.038	0	59	1.042	0		59	1.038	0	59	1.036	25.6245	59	1.038	39.1494		59	1.033	16.9657	59	1.034	0	59	1.036	55.7138		59	1.048	0	59	1.034	0	59	1.036	0
60	1.056	0	60	1.055	0	60	1.057	0		60	1.054	35.4426	60	1.054	0	60	1.058	0		60	1.054	0	60	1.053	34.8178	60	1.055	43.7411		60	1.05	6.42269	60	1.051	0	60	1.053	62.2483		60	1.065	0	60	1.051	0	60	1.053	0
61	1.073	0	61	1.071	0	61	1.074	0		61	1.071	49.4334	61	1.071	0	61	1.075	0		61	1.071	0	61	1.069	38.6912	61	1.072	39.1494		61	1.066	2.56359	61	1.068	0	61	1.07	55.7138		61	1.081	0	61	1.067	0	61	1.07	0
62	1.09	0	62	1.088	0	62	1.09	0		62	1.088	55.2313	62	1.088	0	62	1.092	0		62	1.088	0	62	1.086	34.6296	62	1.088	28.0693		62	1.083	2.86646	62	1.084	0	62	1.086	39.9455		62	1.098	0.213617	62	1.084	0	62	1.086	0
63	1.106	0	63	1.105	0	63	1.107	0		63	1.104	49.4334	63	1.105	0	63	1.109	0		63	1.104	0	63	1.103	24.8286	63	1.105	16.1216		63	1.1	6.59258	63	1.101	0	63	1.103	22.9427		63	1.115	0.903189	63	1.101	0	63	1.103	0
64	1.123	0	64	1.121	0	64	1.124	0		64	1.121	35.4426	64	1.121	0	64	1.125	0		64	1.121	0	64	1.119	14.2603	64	1.122	7.41743		64	1.116	14.3288	64	1.118	0	64	1.12	10.5558		64	1.131	3.05909	64	1.117	0	64	1.12	0
65	1.14	0	65	1.138	0	65	1.14	0		65	1.138	20.3564	65	1.138	0	65	1.142	0		65	1.138	0	65	1.136	6.56107	65	1.138	2.73382		65	1.133	24.9479	65	1.134	0	65	1.137	3.89052		65	1.148	8.29994	65	1.134	0	65	1.136	0
66	1.156	0	66	1.155	0	66	1.157	0		66	1.155	9.36587	66	1.155	0	66	1.159	0		66	1.155	0	66	1.153	2.4182	66	1.155	0.807156		66	1.15	34.7959	66	1.151	0	66	1.153	1.14867		66	1.165	18.0397	66	1.151	0	66	1.153	0
67	1.173	0	67	1.171	0	67	1.174	0		67	1.171	3.45195	67	1.171	0	67	1.175	0		67	1.171	0	67	1.169	0.713968	67	1.172	0.190904		67	1.166	38.877	67	1.168	0	67	1.17	0.271677		67	1.181	31.4089	67	1.168	0	67	1.17	0
68	1.19	0	68	1.188	0	68	1.19	0		68	1.188	1.01918	68	1.188	0	68	1.192	0		68	1.188	0	68	1.186	0.168864	68	1.188	0		68	1.183	34.7959	68	1.184	0	68	1.187	0		68	1.198	43.8073	68	1.184	0	68	1.186	0
69	1.206	0	69	1.205	0	69	1.207	0		69	1.205	0.241052	69	1.205	0	69	1.209	0		69	1.205	0	69	1.203	0	69	1.205	0		69	1.2	24.9479	69	1.201	0	69	1.203	0		69	1.215	48.9454	69	1.201	0	69	1.203	0
70	1.223	0	70	1.221	0	70	1.224	0		70	1.221	0	70	1.221	0	70	1.225	0		70	1.221	0	70	1.219	0	70	1.222	0		70	1.217	14.3288	70	1.218	0	70	1.22	0		70	1.231	43.8073	70	1.218	0	70	1.22	0
71	1.24	0	71	1.238	0	71	1.24	0		71	1.238	0	71	1.238	0	71	1.242	0		71	1.238	0	71	1.236	0	71	1.238	0		71	1.233	6.81471	71	1.234	0	71	1.237	0		71	1.248	31.4089	71	1.234	0	71	1.236	0
72	1.256	0	72	1.255	0	72	1.257	0		72	1.255	0	72	1.255	0	72	1.259	0		72	1.255	0	72	1.253	0	72	1.255	0		72	1.25	3.36899	72	1.251	0	72	1.253	0		72	1.265	18.0397	72	1.251	0	72	1.253	0
73	1.273	0	73	1.271	0	73	1.274	0		73	1.271	0	73	1.271	0	73	1.275	0		73	1.271	0	73	1.269	0	73	1.272	0		73	1.267	3.89838	73	1.268	0	73	1.27	0		73	1.281	8.29994	73	1.268	0	73	1.27	0
74	1.29	0	74	1.288	0	74	1.29	0		74	1.288	0	74	1.288	0	74	1.292	0		74	1.288	0	74	1.286	0	74	1.288	0		74	1.283	8.80035	74	1.284	0	74	1.287	0		74	1.298	3.05909	74	1.284	0	74	1.286	0
75	1.307	0	75	1.305	0	75	1.307	0		75	1.305	0	75	1.305	0	75	1.309	0		75	1.305	0	75	1.303	0	75	1.305	0		75	1.3	18.7585	75	1.301	0	75	1.303	0		75	1.315	0.903189	75	1.301	0	75	1.303	0
76	1.323	0	76	1.321	0	76	1.324	0		76	1.321	0	76	1.321	0	76	1.325	0		76	1.321	0	76	1.319	0	76	1.322	0		76	1.317	32.6605	76	1.318	0	76	1.32	0		76	1.331	0.213617	76	1.318	0	76	1.32	0
77	1.34	0	77	1.338	0.213657	77	1.341	0		77	1.338	0	77	1.338	0	77	1.342	0		77	1.338	0	77	1.336	0	77	1.338	0		77	1.333	45.553	77	1.334	0	77	1.337	0		77	1.348	0	77	1.334	0	77	1.336	0
78	1.357	0.202854	78	1.355	0.903356	78	1.357	0		78	1.355	0	78	1.355	0	78	1.359	0		78	1.355	0	78	1.353	0	78	1.355	0		78	1.35	50.8958	78	1.351	0	78	1.353	0		78	1.365	0	78	1.351	0	78	1.353	0
79	1.373	0.857683	79	1.371	3.05965	79	1.374	0		79	1.371	0	79	1.371	0	79	1.375	0		79	1.371	0	79	1.369	0	79	1.372	0		79	1.367	45.553	79	1.368	0.220388	79	1.37	0		79	1.381	0	79	1.368	0	79	1.37	0
80	1.39	2.90496	80	1.388	8.30147	80	1.391	0		80	1.388	0	80	1.388	0	80	1.392	0		80	1.388	0	80	1.386	0	80	1.389	0		80	1.383	32.6605	80	1.384	0.931815	80	1.387	0		80	1.398	0	80	1.384	0.208656	80	1.386	0
81	1.407	7.88175	81	1.405	18.043	81	1.407	0		81	1.405	0	81	1.405	0	81	1.409	0		81	1.405	0	81	1.403	0	81	1.405	0		81	1.4	18.7585	81	1.401	3.15604	81	1.403	0		81	1.415	0	81	1.401	0.882211	81	1.403	0
82	1.423	17.1307	82	1.421	31.4147	82	1.424	0		82	1.421	0	82	1.421	0	82	1.425	0		82	1.421	0	82	1.419	0	82	1.422	0		82	1.417	8.63068	82	1.418	8.563	82	1.42	0		82	1.431	0	82	1.418	2.98803	82	1.42	0
83	1.44	29.8264	83	1.438	43.8154	83	1.441	0		83	1.438	0	83	1.438	0	83	1.442	0.326943		83	1.438	0	83	1.436	0	83	1.439	0		83	1.433	3.18099	83	1.434	18.6114	83	1.437	0		83	1.448	0	83	1.434	8.10716	83	1.437	0
84	1.457	41.6001	84	1.455	48.9544	84	1.457	0		84	1.455	0	84	1.455	0	84	1.459	1.38234		84	1.455	0	84	1.453	0	84	1.455	0		84	1.45	0.93918	84	1.451	32.4044	84	1.453	0		84	1.465	0	84	1.451	17.6207	84	1.453	0
85	1.473	46.4793	85	1.471	43.8154	85	1.474	0		85	1.471	0	85	1.471	0	85	1.475	4.68195		85	1.471	0	85	1.47	0	85	1.472	0		85	1.467	0.22213	85	1.468	45.1958	85	1.47	0		85	1.481	0	85	1.468	30.6793	85	1.47	0
86	1.49	41.6001	86	1.488	31.4147	86	1.491	0		86	1.488	0	86	1.488	0	86	1.492	12.7031		86	1.488	0	86	1.486	0	86	1.489	0		86	1.483	0	86	1.484	50.4967	86	1.487	0		86	1.498	0	86	1.484	42.7898	86	1.487	0
87	1.507	29.8264	87	1.505	18.043	87	1.507	0		87	1.505	0	87	1.505	0	87	1.509	27.6098		87	1.505	0	87	1.503	0	87	1.505	0		87	1.5	0	87	1.501	45.1958	87	1.503	0		87	1.515	0	87	1.501	47.8085	87	1.503	0
88	1.523	17.1307	88	1.522	8.30147	88	1.524	0		88	1.521	0	88	1.521	0	88	1.525	48.0715		88	1.521	0	88	1.52	0.197515	88	1.522	0		88	1.517	0	88	1.518	32.4044	88	1.52	0		88	1.531	0	88	1.518	42.7898	88	1.52	0
89	1.54	7.88175	89	1.538	3.05965	89	1.541	0		89	1.538	0	89	1.538	0	89	1.542	67.0475		89	1.538	0	89	1.536	0.835106	89	1.539	0		89	1.533	0	89	1.534	18.6114	89	1.537	0		89	1.548	0	89	1.534	30.6793	89	1.537	0
90	1.557	2.90496	90	1.555	0.903356	90	1.557	0		90	1.555	0	90	1.555	0	90	1.559	74.9113		90	1.555	0	90	1.553	2.82849	90	1.555	0		90	1.55	0	90	1.551	8.563	90	1.553	0		90	1.565	0.239088	90	1.551	17.6207	90	1.553	0
91	1.573	0.857683	91	1.572	0.213657	91	1.574	0		91	1.571	0	91	1.571	0	91	1.575	67.0475		91	1.571	0	91	1.57	7.67428	91	1.572	0		91	1.567	0	91	1.568	3.15604	91	1.57	0		91	1.582	1.01088	91	1.568	8.10716	91	1.57	0
92	1.59	0.202854	92	1.588	0	92	1.591	0		92	1.588	0	92	1.588	0	92	1.592	48.0715		92	1.588	0	92	1.586	16.6798	92	1.589	0		92	1.583	0	92	1.585	0.931815	92	1.587	0		92	1.598	3.42383	92	1.584	2.98803	92	1.587	0
93	1.607	0	93	1.605	0	93	1.607	0		93	1.605	0	93	1.605	0	93	1.609	27.6098		93	1.605	0	93	1.603	29.0412	93	1.605	0		93	1.6	0	93	1.601	0.220388	93	1.603	0		93	1.615	9.28957	93	1.601	0.882211	93	1.603	0
94	1.623	0	94	1.622	0	94	1.624	0		94	1.621	0	94	1.622	0	94	1.626	12.7031		94	1.621	0	94	1.62	40.5051	94	1.622	0		94	1.617	0	94	1.618	0	94	1.62	0		94	1.632	20.1906	94	1.618	0.384484	94	1.62	0
95	1.64	0	95	1.638	0	95	1.641	0		95	1.638	0	95	1.638	0	95	1.642	4.68195		95	1.638	0	95	1.636	45.2558	95	1.639	0		95	1.633	0	95	1.635	0	95	1.637	0		95	1.648	35.1539	95	1.634	0.743417	95	1.637	0
96	1.657	0	96	1.655	0	96	1.657	0		96	1.655	0.164927	96	1.655	0	96	1.659	1.38234		96	1.655	0	96	1.653	40.5051	96	1.655	0		96	1.65	0	96	1.651	0	96	1.653	0		96	1.665	49.0307	96	1.651	2.51794	96	1.653	0.317598
97	1.673	0	97	1.672	0	97	1.674	0		97	1.671	0.697325	97	1.672	0	97	1.676	0.326943		97	1.671	0	97	1.67	29.0412	97	1.672	0		97	1.667	0	97	1.668	0	97	1.67	0		97	1.682	54.7813	97	1.668	6.83169	97	1.67	1.34283
98	1.69	0	98	1.688	0	98	1.691	0		98	1.688	2.36183	98	1.688	0	98	1.692	0		98	1.688	0	98	1.686	16.6798	98	1.689	0		98	1.683	0	98	1.685	0	98	1.687	0		98	1.698	49.0307	98	1.685	14.8485	98	1.687	4.54813
99	1.707	0	99	1.705	0	99	1.707	0		99	1.705	6.40813	99	1.705	0	99	1.709	0		99	1.705	0	99	1.703	7.67428	99	1.705	0		99	1.7	0	99	1.701	0	99	1.704	0		99	1.715	35.1539	99	1.701	26.073	99	1.703	12.34
100	1.723	0	100	1.722	0	100	1.724	0		100	1.722	13.9279	100	1.722	0	100	1.726	0		100	1.722	0	100	1.72	2.82849	100	1.722	0		100	1.717	0	100	1.718	0	100	1.72	0		100	1.732	20.1906	100	1.718	36.9892	100	1.72	26.8206
101	1.74	0	101	1.738	0	101	1.741	0		101	1.738	24.2498	101	1.738	0	101	1.742	0		101	1.738	0	101	1.736	0.835106	101	1.739	0		101	1.734	0	101	1.735	0	101	1.737	0		101	1.748	9.28957	101	1.735	43.4412	101	1.737	46.6975
102	1.757	0	102	1.755	0	102	1.757	0		102	1.755	33.8223	102	1.755	0	102	1.759	0		102	1.755	0	102	1.753	0.197515	102	1.755	0		102	1.75	0	102	1.751	0	102	1.754	0		102	1.765	3.42383	102	1.751	44.616	102	1.753	65.131
103	1.773	0	103	1.772	0	103	1.774	0		103	1.772	37.7892	103	1.772	0	103	1.776	0		103	1.772	0	103	1.77	0	103	1.772	0		103	1.767	0	103	1.768	0	103	1.77	0		103	1.782	1.01088	103	1.768	44.4535	103	1.77	72.77
104	1.79	0	104	1.788	0	104	1.791	0		104	1.788	33.8223	104	1.788	0	104	1.792	0		104	1.788	0	104	1.786	0	104	1.789	0		104	1.784	0	104	1.785	0	104	1.787	0		104	1.798	0.239088	104	1.785	47.2343	104	1.787	65.131
105	1.807	0	105	1.805	0	105	1.807	0		105	1.805	24.2498	105	1.805	0	105	1.809	0		105	1.805	0	105	1.803	0	105	1.805	0		105	1.8	0	105	1.801	0	105	1.804	0		105	1.815	0	105	1.801	52.0016	105	1.803	46.6975
106	1.824	0	106	1.822	0	106	1.824	0		106	1.822	13.9279	106	1.822	0	106	1.826	0		106	1.822	0	106	1.82	0	106	1.822	0		106	1.817	0	106	1.818	0	106	1.82	0		106	1.832	0	106	1.818	52.9857	106	1.82	26.8206
107	1.84	0	107	1.838	0	107	1.841	0		107	1.838	6.40813	107	1.838	0	107	1.842	0		107	1.838	0.226696	107	1.836	0	107	1.839	0		107	1.834	0	107	1.835	0	107	1.837	0		107	1.848	0	107	1.835	45.9133	107	1.837	12.34
108	1.857	0	108	1.855	0	108	1.857	0		108	1.855	2.36183	108	1.855	0	108	1.859	0		108	1.855	0.958485	108	1.853	0	108	1.855	0		108	1.85	0	108	1.851	0	108	1.854	0		108	1.865	0	108	1.851	32.5616	108	1.853	4.54813
109	1.874	0	109	1.872	0	109	1.874	0		109	1.872	0.697325	109	1.872	0	109	1.876	0		109	1.872	3.24637	109	1.87	0	109	1.872	0		109	1.867	0	109	1.868	0	109	1.87	0		109	1.882	0	109	1.868	18.6008	109	1.87	1.34283
110	1.89	0	110	1.888	0	110	1.891	0		110	1.888	0.164927	110	1.888	0	110	1.892	0		110	1.888	8.80808	110	1.886	0	110	1.889	0		110	1.884	0	110	1.885	0	110	1.887	0		110	1.898	0	110	1.885	8.5581	110	1.887	0.317598
111	1.907	0	111	1.905	0	111	1.908	0		111	1.905	0	111	1.905	0	111	1.909	0		111	1.905	19.1441	111	1.903	0	111	1.905	0		111	1.9	0	111	1.901	0	111	1.904	0		111	1.915	0	111	1.901	3.15423	111	1.903	0
112	1.924	0	112	1.922	0	112	1.924	0		112	1.922	0	112	1.922	0	112	1.926	0		112	1.922	33.3318	112	1.92	0	112	1.922	0		112	1.917	0	112	1.918	0	112	1.92	0		112	1.932	0	112	1.918	0.931282	112	1.92	0
113	1.94	0	113	1.938	0	113	1.941	0		113	1.938	0	113	1.938	0	113	1.942	0		113	1.938	46.4893	113	1.936	0	113	1.939	0		113	1.934	0	113	1.935	0	113	1.937	0		113	1.948	0	113	1.935	0.220262	113	1.937	0
114	1.957	0	114	1.955	0	114	1.958	0		114	1.955	0	114	1.955	0	114	1.959	0		114	1.955	51.9419	114	1.953	0	114	1.956	0		114	1.95	0	114	1.951	0	114	1.954	0		114	1.965	0	114	1.951	0	114	1.953	0
115	1.974	0	115	1.972	0	115	1.974	0		115	1.972	0	115	1.972	0	115	1.976	0		115	1.972	46.4893	115	1.97	0	115	1.972	0		115	1.967	0	115	1.968	0	115	1.97	0		115	1.982	0	115	1.968	0	115	1.97	0
116	1.99	0	116	1.988	0	116	1.991	0		116	1.988	0	116	1.988	0	116	1.992	0		116	1.988	33.5445	116	1.987	0	116	1.989	0		116	1.984	0	116	1.985	0.21193	116	1.987	0		116	1.998	0	116	1.985	0	116	1.987	0
117	2.007	0	117	2.005	0	117	2.008	0		117	2.005	0	117	2.005	0	117	2.009	0		117	2.005	20.0433	117	2.003	0	117	2.006	0		117	2	0	117	2.001	0.896055	117	2.004	0		117	2.015	0	117	2.001	0	117	2.004	0
118	2.024	0	118	2.022	0	118	2.024	0		118	2.022	0	118	2.022	0	118	2.026	0		118	2.022	11.8536	118	2.02	0	118	2.022	0		118	2.017	0	118	2.018	3.03492	118	2.02	0		118	2.032	0	118	2.018	0	118	2.02	0
119	2.04	0	119	2.039	0	119	2.041	0		119	2.038	0	119	2.038	0	119	2.042	0		119	2.038	11.5094	119	2.037	0	119	2.039	0		119	2.034	0	119	2.035	8.23437	119	2.037	0		119	2.048	0	119	2.035	0	119	2.037	0
120	2.057	0	120	2.055	0	120	2.058	0		120	2.055	0	120	2.055	0	120	2.059	0		120	2.055	18.9179	120	2.053	0	120	2.056	0		120	2.05	0	120	2.051	17.8972	120	2.054	0		120	2.065	0	120	2.051	0	120	2.054	0
121	2.074	0	121	2.072	0	121	2.074	0		121	2.072	0	121	2.072	0	121	2.076	0		121	2.072	31.4958	121	2.07	0	121	2.072	0		121	2.067	0	121	2.068	31.1608	121	2.07	0		121	2.082	0	121	2.068	0	121	2.07	0
122	2.09	0	122	2.089	0	122	2.091	0		122	2.088	0	122	2.088	0	122	2.092	0		122	2.088	43.6124	122	2.087	0	122	2.089	0		122	2.084	0	122	2.085	43.4613	122	2.087	0		122	2.098	0	122	2.085	0	122	2.087	0
123	2.107	0	123	2.105	0	123	2.108	0		123	2.105	0	123	2.105	0	123	2.109	0		123	2.105	48.7276	123	2.103	0	123	2.106	0		123	2.1	0	123	2.102	48.5587	123	2.104	0		123	2.115	0	123	2.101	0	123	2.104	0
124	2.124	0	124	2.122	0	124	2.124	0		124	2.122	0	124	2.122	0	124	2.126	0		124	2.122	43.6124	124	2.12	0	124	2.122	0		124	2.117	0	124	2.118	43.4613	124	2.12	0.24956		124	2.132	0	124	2.118	0	124	2.12	0
125	2.14	0	125	2.139	0	125	2.141	0		125	2.139	0	125	2.138	0	125	2.142	0		125	2.138	31.2691	125	2.137	0	125	2.139	0		125	2.134	0	125	2.135	31.1608	125	2.137	1.05516		125	2.149	0	125	2.135	0	125	2.137	0
126	2.157	0	126	2.155	0	126	2.158	0		126	2.155	0	126	2.155	0	126	2.159	0		126	2.155	17.9594	126	2.153	0	126	2.156	0		126	2.15	0	126	2.152	17.8972	126	2.154	3.57379		126	2.165	0	126	2.151	0	126	2.154	0
127	2.174	0	127	2.172	0	127	2.174	0		127	2.172	0	127	2.172	0	127	2.176	0		127	2.172	8.263	127	2.17	0	127	2.172	0		127	2.167	0	127	2.168	8.23437	127	2.17	9.69645		127	2.182	0	127	2.168	0	127	2.17	0
128	2.19	0	128	2.189	0	128	2.191	0		128	2.189	0	128	2.189	0	128	2.193	0		128	2.188	3.04547	128	2.187	0	128	2.189	0		128	2.184	0	128	2.185	3.03492	128	2.187	21.0749		128	2.199	0	128	2.185	0	128	2.187	0
129	2.207	0	129	2.205	0	129	2.208	0		129	2.205	0	129	2.205	0	129	2.209	0		129	2.205	0.89917	129	2.203	0	129	2.206	0		129	2.2	0	129	2.202	0.896055	129	2.204	36.6936		129	2.215	0	129	2.201	0	129	2.204	0
130	2.224	0	130	2.222	0	130	2.224	0		130	2.222	0	130	2.222	0	130	2.226	0		130	2.222	0.212667	130	2.22	0	130	2.222	0		130	2.217	0	130	2.218	0.21193	130	2.221	51.1782		130	2.232	0	130	2.218	0	130	2.22	0
131	2.24	0	131	2.239	0	131	2.241	0		131	2.239	0	131	2.239	0	131	2.243	0		131	2.239	0	131	2.237	0	131	2.239	0		131	2.234	0	131	2.235	0	131	2.237	57.1807		131	2.249	0	131	2.235	0	131	2.237	0
132	2.257	0	132	2.255	0	132	2.258	0		132	2.255	0	132	2.255	0	132	2.259	0		132	2.255	0	132	2.253	0	132	2.256	0		132	2.25	0	132	2.252	0	132	2.254	51.1782		132	2.265	0	132	2.252	0	132	2.254	0
133	2.274	0	133	2.272	0	133	2.274	0		133	2.272	0	133	2.272	0	133	2.276	0		133	2.272	0	133	2.27	0	133	2.272	0		133	2.267	0	133	2.268	0	133	2.271	36.6936		133	2.282	0	133	2.268	0	133	2.27	0
134	2.29	0	134	2.289	0	134	2.291	0		134	2.289	0	134	2.289	0	134	2.293	0		134	2.289	0	134	2.287	0	134	2.289	0		134	2.284	0	134	2.285	0	134	2.287	21.0749		134	2.299	0	134	2.285	0	134	2.287	0
135	2.307	0	135	2.305	0	135	2.308	0		135	2.305	0	135	2.305	0	135	2.309	0		135	2.305	0	135	2.303	0	135	2.306	0		135	2.301	0	135	2.302	0	135	2.304	9.69645		135	2.315	0	135	2.302	0	135	2.304	0
136	2.324	0	136	2.322	0	136	2.324	0		136	2.322	0	136	2.322	0	136	2.326	0		136	2.322	0	136	2.32	0	136	2.322	0		136	2.317	0	136	2.318	0	136	2.321	3.57379		136	2.332	0	136	2.318	0	136	2.32	0
137	2.34	0	137	2.339	0	137	2.341	0		137	2.339	0	137	2.339	0	137	2.343	0		137	2.339	0.186286	137	2.337	0	137	2.339	0		137	2.334	0	137	2.335	0	137	2.337	1.05516		137	2.349	0	137	2.335	0	137	2.337	0
138	2.357	0	138	2.355	0	138	2.358	0		138	2.355	0.226608	138	2.355	0	138	2.359	0		138	2.355	0.787631	138	2.353	0	138	2.356	0		138	2.351	0	138	2.352	0	138	2.354	0.24956		138	2.365	0	138	2.352	0	138	2.354	0
139	2.374	0	139	2.372	0	139	2.374	0		139	2.372	0.958115	139	2.372	0	139	2.376	0		139	2.372	2.66769	139	2.37	0	139	2.372	0		139	2.367	0	139	2.368	0	139	2.371	0		139	2.382	0	139	2.368	0	139	2.37	0
140	2.391	0	140	2.389	0	140	2.391	0		140	2.389	3.24512	140	2.389	0	140	2.393	0		140	2.389	7.23801	140	2.387	0	140	2.389	0		140	2.384	0	140	2.385	0	140	2.387	0		140	2.399	0	140	2.385	0	140	2.387	0
141	2.407	0	141	2.405	0	141	2.408	0		141	2.405	8.80468	141	2.405	0	141	2.409	0		141	2.405	15.7316	141	2.403	0	141	2.406	0		141	2.401	0	141	2.402	0	141	2.404	0		141	2.415	0	141	2.402	0	141	2.404	0
142	2.424	0	142	2.422	0	142	2.425	0		142	2.422	19.1367	142	2.422	0	142	2.426	0		142	2.422	27.3903	142	2.42	0	142	2.422	0		142	2.417	0	142	2.418	0	142	2.421	0		142	2.432	0	142	2.418	0	142	2.42	0.213583
143	2.441	0	143	2.439	0	143	2.441	0		143	2.439	33.3189	143	2.439	0	143	2.443	0		143	2.439	38.2024	143	2.437	0	143	2.439	0		143	2.434	0	143	2.435	0	143	2.437	0		143	2.449	0	143	2.435	0	143	2.437	0.903046
144	2.457	0	144	2.455	0	144	2.458	0		144	2.455	46.4714	144	2.455	0	144	2.459	0		144	2.455	42.6831	144	2.453	0	144	2.456	0		144	2.451	0	144	2.452	0	144	2.454	0		144	2.465	0	144	2.452	0	144	2.454	3.0586
145	2.474	0	145	2.472	0	145	2.475	0		145	2.472	51.9219	145	2.472	0	145	2.476	0		145	2.472	38.2024	145	2.47	0	145	2.473	0		145	2.467	0	145	2.468	0	145	2.471	0		145	2.482	0	145	2.468	0	145	2.47	8.29862
146	2.491	0	146	2.489	0	146	2.491	0		146	2.489	46.4714	146	2.489	0	146	2.493	0.198729		146	2.489	27.3903	146	2.487	0	146	2.489	0		146	2.484	0	146	2.485	0	146	2.487	0		146	2.499	0	146	2.485	0	146	2.487	18.0368
147	2.507	0	147	2.505	0	147	2.508	0		147	2.505	33.3189	147	2.505	0	147	2.509	0.840242		147	2.505	15.7316	147	2.503	0	147	2.506	0		147	2.501	0	147	2.502	0	147	2.504	0		147	2.515	0	147	2.502	0	147	2.504	31.4039
148	2.524	0	148	2.522	0	148	2.525	0		148	2.522	19.1367	148	2.522	0	148	2.526	2.84588		148	2.522	7.23801	148	2.52	0	148	2.523	0		148	2.517	0	148	2.518	0	148	2.521	0		148	2.532	0	148	2.518	0	148	2.521	43.8004
149	2.541	0	149	2.539	0	149	2.541	0		149	2.539	8.80468	149	2.539	0	149	2.543	7.72147		149	2.539	2.66769	149	2.537	0	149	2.539	0		149	2.534	0	149	2.535	0	149	2.537	0		149	2.549	0	149	2.535	0	149	2.537	48.9376
150	2.557	0	150	2.555	0	150	2.558	0		150	2.555	3.24512	150	2.555	0	150	2.559	16.7824		150	2.555	0.787631	150	2.554	0	150	2.556	0		150	2.551	0	150	2.552	0	150	2.554	0		150	2.565	0	150	2.552	0	150	2.554	43.8004
151	2.574	0	151	2.572	0	151	2.575	0		151	2.572	0.958115	151	2.572	0	151	2.576	29.2198		151	2.572	0.186286	151	2.57	0	151	2.573	0		151	2.567	0	151	2.568	0	151	2.571	0		151	2.582	0	151	2.568	0	151	2.571	31.4039
152	2.591	0	152	2.589	0	152	2.591	0		152	2.589	0.226608	152	2.589	0	152	2.593	40.7542		152	2.589	0	152	2.587	0	152	2.589	0		152	2.584	0	152	2.585	0	152	2.587	0		152	2.599	0	152	2.585	0	152	2.587	18.0368
153	2.607	0	153	2.606	0	153	2.608	0		153	2.605	0	153	2.605	0	153	2.609	45.5341		153	2.605	0	153	2.604	0	153	2.606	0		153	2.601	0	153	2.602	0	153	2.604	0		153	2.615	0	153	2.602	0	153	2.604	8.47832
154	2.624	0	154	2.622	0	154	2.625	0		154	2.622	0	154	2.622	0	154	2.626	40.7542		154	2.622	0	154	2.62	0	154	2.623	0		154	2.617	0	154	2.618	0	154	2.621	0		154	2.632	0	154	2.618	0	154	2.621	3.81839
155	2.641	0	155	2.639	0	155	2.641	0		155	2.639	0	155	2.639	0	155	2.643	29.2198		155	2.639	0	155	2.637	0	155	2.639	0		155	2.634	0	155	2.635	0	155	2.637	0		155	2.649	0	155	2.635	0	155	2.637	3.47643
156	2.657	0	156	2.656	0	156	2.658	0		156	2.655	0	156	2.655	0	156	2.659	16.7824		156	2.655	0	156	2.654	0	156	2.656	0		156	2.651	0	156	2.652	0	156	2.654	0.354376		156	2.666	0	156	2.652	0	156	2.654	7.1957
157	2.674	0	157	2.672	0	157	2.675	0		157	2.672	0	157	2.672	0	157	2.676	7.72147		157	2.672	0	157	2.67	0	157	2.673	0		157	2.667	0	157	2.669	0	157	2.671	1.49833		157	2.682	0	157	2.668	0	157	2.671	15.1754
158	2.691	0	158	2.689	0	158	2.691	0		158	2.689	0	158	2.689	0	158	2.693	2.84588		158	2.689	0	158	2.687	0	158	2.689	0		158	2.684	0	158	2.685	0	158	2.687	5.07481		158	2.699	0	158	2.685	0	158	2.687	26.4219
159	2.707	0	159	2.706	0	159	2.708	0		159	2.706	0	159	2.705	0	159	2.71	0.840242		159	2.705	0	159	2.704	0	159	2.706	0		159	2.701	0	159	2.702	0	159	2.704	13.769		159	2.716	0	159	2.702	0	159	2.704	36.8518
160	2.724	0	160	2.722	0	160	2.725	0		160	2.722	0	160	2.722	0	160	2.726	0.198729		160	2.722	0.23081	160	2.72	0	160	2.723	0		160	2.717	0	160	2.719	0	160	2.721	29.9265		160	2.732	0	160	2.718	0	160	2.721	41.1741
161	2.741	0	161	2.739	0	161	2.741	0		161	2.739	0	161	2.739	0	161	2.743	0		161	2.739	0.975881	161	2.737	0	161	2.739	0		161	2.734	0	161	2.735	0	161	2.737	52.1051		161	2.749	0	161	2.735	0	161	2.737	36.8518
162	2.757	0	162	2.756	0	162	2.758	0		162	2.756	0	162	2.756	0	162	2.76	0.166633		162	2.755	3.30529	162	2.754	0	162	2.756	0		162	2.751	0	162	2.752	0	162	2.754	72.6733		162	2.766	0	162	2.752	0	162	2.754	26.4219
163	2.774	0	163	2.772	0	163	2.775	0		163	2.772	0	163	2.772	0	163	2.776	0.704535		163	2.772	9.19292	163	2.77	0	163	2.773	0		163	2.767	0	163	2.769	0	163	2.771	81.197		163	2.782	0	163	2.769	0	163	2.771	15.1754
164	2.791	0	164	2.789	0	164	2.791	0		164	2.789	0	164	2.789	0	164	2.793	2.38625		164	2.789	20.4428	164	2.787	0	164	2.789	0		164	2.784	0	164	2.785	0	164	2.788	72.6733		164	2.799	0	164	2.785	0	164	2.787	6.98212
165	2.807	0	165	2.806	0	165	2.808	0		165	2.806	0	165	2.806	0	165	2.81	6.47438		165	2.806	37.1585	165	2.804	0	165	2.806	0		165	2.801	0	165	2.802	0	165	2.804	52.1051		165	2.816	0	165	2.802	0	165	2.804	2.57338
166	2.824	0	166	2.822	0	166	2.825	0		166	2.822	0	166	2.822	0	166	2.826	14.0719		166	2.822	56.0742	166	2.82	0	166	2.823	0		166	2.818	0	166	2.819	0	166	2.821	29.9265		166	2.832	0	166	2.819	0	166	2.821	0.759786
167	2.841	0	167	2.839	0	167	2.841	0		167	2.839	0	167	2.839	0	167	2.843	24.5006		167	2.839	71.8832	167	2.837	0	167	2.839	0		167	2.834	0	167	2.835	0	167	2.838	13.769		167	2.849	0	167	2.835	0	167	2.837	0.1797
168	2.857	0	168	2.856	0	168	2.858	0		168	2.856	0	168	2.856	0	168	2.86	34.172		168	2.856	80.4114	168	2.854	0	168	2.856	0		168	2.851	0	168	2.852	0	168	2.854	5.07481		168	2.866	0	168	2.852	0	168	2.854	0
169	2.874	0	169	2.872	0	169	2.875	0		169	2.872	0	169	2.872	0	169	2.876	38.1799		169	2.872	80.0726	169	2.87	0	169	2.873	0		169	2.868	0	169	2.869	0	169	2.871	1.49833		169	2.882	0	169	2.869	0	169	2.871	0
170	2.891	0	170	2.889	0	170	2.891	0		170	2.889	0	170	2.889	0	170	2.893	34.172		170	2.889	71.0385	170	2.887	0	170	2.889	0		170	2.884	0	170	2.885	0	170	2.888	0.354376		170	2.899	0	170	2.885	0	170	2.887	0.167163
171	2.907	0	171	2.906	0	171	2.908	0		171	2.906	0	171	2.906	0	171	2.91	24.5006		171	2.906	55.1037	171	2.904	0	171	2.906	0		171	2.901	0	171	2.902	0	171	2.904	0		171	2.916	0	171	2.902	0	171	2.904	0.706777
172	2.924	0	172	2.922	0	172	2.925	0		172	2.922	0	172	2.922	0	172	2.926	14.2479		172	2.922	36.3836	172	2.92	0	172	2.923	0		172	2.918	0	172	2.919	0	172	2.921	0		172	2.932	0	172	2.919	0	172	2.921	2.39384
173	2.941	0	173	2.939	0	173	2.941	0		173	2.939	0	173	2.939	0	173	2.943	7.21843		173	2.939	19.9744	173	2.937	0	173	2.939	0		173	2.934	0	173	2.935	0	173	2.938	0		173	2.949	0	173	2.935	0	173	2.937	6.49499
174	2.958	0	174	2.956	0	174	2.958	0		174	2.956	0	174	2.956	0	174	2.96	4.90631		174	2.956	8.9719	174	2.954	0.179034	174	2.956	0		174	2.951	0	174	2.952	0	174	2.954	0		174	2.966	0	174	2.952	0	174	2.954	14.1167
175	2.974	0	175	2.972	0	175	2.975	0		175	2.972	0	175	2.972	0	175	2.976	7.54199		175	2.972	3.22168	175	2.97	0.756968	175	2.973	0		175	2.968	0	175	2.969	0	175	2.971	0		175	2.982	0	175	2.969	0	175	2.971	24.5785
176	2.991	0	176	2.989	0	176	2.992	0		176	2.989	0	176	2.989	0	176	2.993	15.0276		176	2.989	0.951196	176	2.987	2.56384	176	2.989	0		176	2.984	0	176	2.985	0	176	2.988	0		176	2.999	0	176	2.985	0	176	2.987	34.2807
177	3.008	0	177	3.006	0	177	3.008	0		177	3.006	0	177	3.006	0	177	3.01	25.8745		177	3.006	0.224971	177	3.004	6.95622	177	3.006	0		177	3.001	0	177	3.002	0	177	3.004	0		177	3.016	0	177	3.002	0	177	3.004	38.3014
178	3.024	0	178	3.022	0	178	3.025	0		178	3.022	0	178	3.022	0	178	3.026	36.0883		178	3.022	0	178	3.02	15.1191	178	3.023	0		178	3.018	0	178	3.019	0	178	3.021	0		178	3.032	0	178	3.019	0	178	3.021	34.2807
179	3.041	0	179	3.039	0	179	3.042	0		179	3.039	0	179	3.039	0	179	3.043	40.321		179	3.039	0	179	3.037	26.5557	179	3.04	0		179	3.034	0	179	3.035	0	179	3.038	0		179	3.049	0	179	3.035	0	179	3.037	24.5785
180	3.058	0	180	3.056	0	180	3.058	0		180	3.056	0	180	3.056	0	180	3.06	36.0883		180	3.056	0	180	3.054	37.6952	180	3.056	0		180	3.051	0	180	3.052	0	180	3.054	0		180	3.066	0	180	3.052	0	180	3.054	14.1167
181	3.074	0	181	3.072	0	181	3.075	0		181	3.072	0	181	3.072	0	181	3.076	25.8745		181	3.072	0	181	3.071	44.3406	181	3.073	0		181	3.068	0	181	3.069	0	181	3.071	0		181	3.082	0	181	3.069	0	181	3.071	6.49499
182	3.091	0	182	3.089	0	182	3.092	0		182	3.089	0	182	3.089	0	182	3.093	14.861		182	3.089	0	182	3.087	45.721	182	3.09	0		182	3.084	0	182	3.085	0	182	3.088	0		182	3.099	0	182	3.085	0	182	3.088	2.39384
183	3.108	0	183	3.106	0	183	3.108	0		183	3.106	0	183	3.106	0	183	3.11	6.83746		183	3.106	0	183	3.104	45.8979	183	3.106	0		183	3.101	0	183	3.102	0	183	3.104	0		183	3.116	0	183	3.102	0	183	3.104	0.706777
184	3.124	0	184	3.122	0	184	3.125	0		184	3.122	0	184	3.122	0.184603	184	3.126	2.52006		184	3.122	0	184	3.121	49.1994	184	3.123	0		184	3.118	0	184	3.119	0	184	3.121	0		184	3.132	0	184	3.119	0	184	3.121	0.167163
185	3.141	0	185	3.139	0	185	3.142	0		185	3.139	0	185	3.139	0.780514	185	3.143	0.744044		185	3.139	0	185	3.137	54.4894	185	3.14	0		185	3.134	0	185	3.135	0	185	3.138	0		185	3.149	0	185	3.135	0	185	3.138	0
186	3.158	0	186	3.156	0	186	3.158	0		186	3.156	0	186	3.156	2.64359	186	3.16	0.175977		186	3.156	0	186	3.154	55.6721	186	3.156	0		186	3.151	0	186	3.152	0	186	3.154	0		186	3.166	0	186	3.152	0	186	3.154	0
187	3.174	0	187	3.173	0	187	3.175	0		187	3.172	0	187	3.172	7.1726	187	3.176	0.388471		187	3.172	0	187	3.171	48.2902	187	3.173	0		187	3.168	0	187	3.169	0	187	3.171	0		187	3.182	0	187	3.169	0	187	3.171	0
188	3.191	0	188	3.189	0	188	3.192	0		188	3.189	0	188	3.189	15.5894	188	3.193	1.64248		188	3.189	0	188	3.187	34.2593	188	3.19	0		188	3.184	0	188	3.185	0	188	3.188	0		188	3.199	0	188	3.185	0	188	3.188	0
189	3.208	0	189	3.206	0	189	3.208	0		189	3.206	0	189	3.206	27.1428	189	3.21	5.84196		189	3.206	0	189	3.204	19.574	189	3.206	0		189	3.201	0	189	3.202	0	189	3.204	0		189	3.216	0	189	3.202	0	189	3.204	0
190	3.224	0	190	3.223	0	190	3.225	0		190	3.223	0	190	3.222	37.8572	190	3.226	16.273		190	3.222	0	190	3.221	9.00586	190	3.223	0		190	3.218	0	190	3.219	0	190	3.221	0		190	3.233	0	190	3.219	0	190	3.221	0
191	3.241	0	191	3.239	0	191	3.242	0		191	3.239	0	191	3.239	42.2974	191	3.243	36.7998		191	3.239	0	191	3.237	3.31926	191	3.24	0		191	3.234	0	191	3.236	0	191	3.238	0		191	3.249	0	191	3.235	0	191	3.238	0
192	3.258	0	192	3.256	0	192	3.258	0		192	3.256	0	192	3.256	37.8572	192	3.26	67.9549		192	3.256	0	192	3.254	0.980007	192	3.256	0		192	3.251	0	192	3.252	0	192	3.254	0		192	3.266	0	192	3.252	0	192	3.254	0
193	3.274	0	193	3.273	0	193	3.275	0		193	3.273	0	193	3.273	27.1428	193	3.277	103.218		193	3.272	0	193	3.271	0.231786	193	3.273	0		193	3.268	0	193	3.269	0	193	3.271	0		193	3.283	0	193	3.269	0	193	3.271	0
194	3.291	0	194	3.289	0	194	3.292	0		194	3.289	0	194	3.289	15.5894	194	3.293	130.018		194	3.289	0	194	3.287	0	194	3.29	0		194	3.284	0	194	3.286	0	194	3.288	0		194	3.299	0	194	3.285	0	194	3.288	0
195	3.308	0	195	3.306	0	195	3.308	0		195	3.306	0	195	3.306	7.1726	195	3.31	136.862		195	3.306	0	195	3.304	0	195	3.306	0		195	3.301	0	195	3.302	0	195	3.304	0		195	3.316	0	195	3.302	0	195	3.304	0
196	3.324	0	196	3.323	0	196	3.325	0		196	3.323	0	196	3.323	2.64359	196	3.327	121.023		196	3.323	0	196	3.321	0	196	3.323	0		196	3.318	0	196	3.319	0	196	3.321	0		196	3.333	0	196	3.319	0	196	3.321	0
197	3.341	0	197	3.339	0	197	3.342	0		197	3.339	0	197	3.339	0.780514	197	3.343	90.0023		197	3.339	0	197	3.337	0	197	3.34	0		197	3.334	0	197	3.336	0	197	3.338	0		197	3.349	0	197	3.336	0	197	3.338	0
198	3.358	0	198	3.356	0	198	3.358	0		198	3.356	0	198	3.356	0.184603	198	3.36	56.1024		198	3.356	0	198	3.354	0	198	3.356	0		198	3.351	0	198	3.352	0	198	3.355	0		198	3.366	0	198	3.352	0	198	3.354	0
199	3.374	0	199	3.373	0	199	3.375	0		199	3.373	0	199	3.373	0	199	3.377	29.1164		199	3.373	0	199	3.371	0	199	3.373	0		199	3.368	0	199	3.369	0	199	3.371	0		199	3.383	0	199	3.369	0.313233	199	3.371	0
200	3.391	0	200	3.389	0	200	3.392	0		200	3.389	0	200	3.389	0	200	3.393	12.4792		200	3.389	0	200	3.387	0	200	3.39	0		200	3.385	0	200	3.386	0	200	3.388	0		200	3.399	0	200	3.386	1.32437	200	3.388	0.287424
201	3.408	0	201	3.406	0	201	3.408	0		201	3.406	0	201	3.406	0	201	3.41	4.38253		201	3.406	0	201	3.404	0	201	3.406	0		201	3.401	0	201	3.402	0	201	3.405	0		201	3.416	0	201	3.402	4.48562	201	3.404	1.21525
202	3.424	0	202	3.423	0	202	3.425	0		202	3.423	0	202	3.423	0	202	3.427	1.17924		202	3.423	0	202	3.421	0	202	3.423	0		202	3.418	0	202	3.419	0	202	3.421	0		202	3.433	0	202	3.419	12.1704	202	3.421	4.11603
203	3.441	0	203	3.439	0	203	3.442	0		203	3.439	0	203	3.439	0	203	3.443	0.278907		203	3.439	0	203	3.437	0	203	3.44	0		203	3.435	0	203	3.436	0	203	3.438	0		203	3.449	0	203	3.436	26.452	203	3.438	11.1676
204	3.458	0	204	3.456	0	204	3.458	0		204	3.456	0	204	3.456	0	204	3.46	0		204	3.456	0	204	3.454	0	204	3.456	0		204	3.451	0	204	3.452	0	204	3.455	0		204	3.466	0	204	3.452	46.0557	204	3.454	24.2725
205	3.475	0	205	3.473	0	205	3.475	0		205	3.473	0	205	3.473	0	205	3.477	0		205	3.473	0	205	3.471	0	205	3.473	0		205	3.468	0	205	3.469	0	205	3.471	0		205	3.483	0	205	3.469	64.2359	205	3.471	42.2609
206	3.491	0	206	3.489	0	206	3.492	0		206	3.489	0	206	3.489	0	206	3.493	0		206	3.489	0	206	3.487	0	206	3.49	0		206	3.485	0	206	3.486	0	206	3.488	0		206	3.499	0	206	3.486	71.7699	206	3.488	58.9431
207	3.508	0	207	3.506	0	207	3.508	0		207	3.506	0	207	3.506	0	207	3.51	0		207	3.506	0	207	3.504	0	207	3.506	0		207	3.501	0	207	3.502	0	207	3.505	0		207	3.516	0	207	3.502	64.2359	207	3.504	65.8564
208	3.525	0	208	3.523	0.193402	208	3.525	0		208	3.523	0	208	3.523	0	208	3.527	0		208	3.523	0	208	3.521	0	208	3.523	0		208	3.518	0	208	3.519	0	208	3.521	0		208	3.533	0	208	3.519	46.3096	208	3.521	58.9431
209	3.541	0	209	3.539	0.817716	209	3.542	0		209	3.539	0	209	3.539	0	209	3.543	0		209	3.539	0	209	3.537	0	209	3.54	0		209	3.535	0	209	3.536	0	209	3.538	0		209	3.549	0	209	3.536	27.5255	209	3.538	42.2609
210	3.558	0	210	3.556	2.76959	210	3.559	0		210	3.556	0	210	3.556	0	210	3.56	0		210	3.556	0	210	3.554	0	210	3.557	0		210	3.551	0	210	3.552	0	210	3.555	0		210	3.566	0	210	3.552	15.806	210	3.554	24.2725
211	3.575	0	211	3.573	7.51447	211	3.575	0		211	3.573	0	211	3.573	0	211	3.577	0		211	3.573	0	211	3.571	0	211	3.573	0		211	3.568	0	211	3.569	0	211	3.571	0		211	3.583	0	211	3.569	14.3498	211	3.571	11.1676
212	3.591	0	212	3.589	16.3325	212	3.592	0		212	3.589	0	212	3.589	0	212	3.593	0		212	3.589	0	212	3.587	0	212	3.59	0		212	3.585	0	212	3.586	0	212	3.588	0		212	3.599	0	212	3.586	22.7639	212	3.588	4.11603
213	3.608	0	213	3.606	28.4365	213	3.609	0		213	3.606	0	213	3.606	0	213	3.61	0		213	3.606	0	213	3.604	0	213	3.607	0		213	3.601	0	213	3.602	0	213	3.605	0		213	3.616	0	213	3.602	37.6417	213	3.605	1.21525
214	3.625	0	214	3.623	39.6616	214	3.625	0		214	3.623	0	214	3.623	0.167166	214	3.627	0		214	3.623	0	214	3.621	0	214	3.623	0		214	3.618	0	214	3.619	0	214	3.621	0		214	3.633	0.313155	214	3.619	52.0636	214	3.621	0.287424
215	3.641	0	215	3.639	44.3134	215	3.642	0		215	3.639	0	215	3.639	0.706789	215	3.643	0		215	3.639	0	215	3.638	0	215	3.64	0		215	3.635	0	215	3.636	0	215	3.638	0		215	3.649	1.32404	215	3.636	58.17	215	3.638	0
216	3.658	0	216	3.656	39.6616	216	3.659	0		216	3.656	0	216	3.656	2.39388	216	3.66	0		216	3.656	0	216	3.654	0	216	3.657	0		216	3.651	0	216	3.652	0	216	3.655	0		216	3.666	4.48451	216	3.652	52.0636	216	3.655	0
217	3.675	0	217	3.673	28.4365	217	3.675	0		217	3.673	0	217	3.673	6.4951	217	3.677	0		217	3.673	0	217	3.671	0	217	3.673	0		217	3.668	0	217	3.669	0	217	3.671	0		217	3.683	12.1674	217	3.669	37.3285	217	3.671	0
218	3.691	0	218	3.69	16.3325	218	3.692	0		218	3.689	0	218	3.689	14.1169	218	3.693	0		218	3.689	0	218	3.688	0	218	3.69	0		218	3.685	0	218	3.686	0	218	3.688	0.222571		218	3.699	26.4455	218	3.686	21.4396	218	3.688	0
219	3.708	0	219	3.706	7.51447	219	3.709	0		219	3.706	0	219	3.706	24.579	219	3.71	0		219	3.706	0	219	3.704	0	219	3.707	0		219	3.701	0	219	3.702	0	219	3.705	0.941045		219	3.716	46.0443	219	3.702	9.86421	219	3.705	0
220	3.725	0	220	3.723	2.76959	220	3.725	0		220	3.723	0	220	3.723	34.2813	220	3.727	0		220	3.723	0	220	3.721	0	220	3.723	0		220	3.718	0	220	3.719	0	220	3.721	3.1873		220	3.733	64.22	220	3.719	3.63563	220	3.721	0
221	3.741	0	221	3.74	0.817716	221	3.742	0		221	3.739	0	221	3.739	38.3021	221	3.743	0		221	3.739	0	221	3.738	0	221	3.74	0		221	3.735	0	221	3.736	0.309097	221	3.738	8.64781		221	3.75	71.7522	221	3.736	1.07341	221	3.738	0
222	3.758	0	222	3.756	0.193402	222	3.759	0		222	3.756	0	222	3.756	34.2813	222	3.76	0		222	3.756	0	222	3.754	0	222	3.757	0		222	3.751	0	222	3.753	1.30688	222	3.755	18.7958		222	3.766	64.22	222	3.752	0.253877	222	3.755	0
223	3.775	0	223	3.773	0	223	3.775	0		223	3.773	0	223	3.773	24.579	223	3.777	0		223	3.773	0	223	3.771	0	223	3.773	0		223	3.768	0	223	3.769	4.42639	223	3.771	32.7253		223	3.783	46.0443	223	3.769	0	223	3.771	0
224	3.791	0	224	3.79	0	224	3.792	0		224	3.79	0	224	3.789	14.1169	224	3.794	0		224	3.789	0	224	3.788	0	224	3.79	0		224	3.785	0	224	3.786	12.0097	224	3.788	45.6434		224	3.8	26.4455	224	3.786	0	224	3.788	0
225	3.808	0	225	3.806	0	225	3.809	0		225	3.806	0	225	3.806	6.4951	225	3.81	0		225	3.806	0	225	3.804	0	225	3.807	0		225	3.801	0	225	3.803	26.4949	225	3.805	50.9968		225	3.816	12.1674	225	3.802	0	225	3.805	0
226	3.825	0	226	3.823	0	226	3.825	0		226	3.823	0	226	3.823	2.39388	226	3.827	0		226	3.823	0	226	3.821	0	226	3.823	0		226	3.818	0	226	3.819	47.1055	226	3.821	45.6434		226	3.833	4.48451	226	3.819	0	226	3.821	0
227	3.841	0	227	3.84	0	227	3.842	0		227	3.84	0	227	3.84	0.706789	227	3.844	0		227	3.839	0	227	3.838	0	227	3.84	0		227	3.835	0	227	3.836	69.0029	227	3.838	32.7253		227	3.85	1.32404	227	3.836	0	227	3.838	0
228	3.858	0	228	3.856	0	228	3.859	0		228	3.856	0	228	3.856	0.167166	228	3.86	0		228	3.856	0	228	3.854	0	228	3.857	0		228	3.851	0	228	3.853	86.0575	228	3.855	18.7958		228	3.866	0.313155	228	3.853	0	228	3.855	0
229	3.875	0	229	3.873	0	229	3.875	0		229	3.873	0	229	3.873	0	229	3.877	0		229	3.873	0	229	3.871	0	229	3.873	0		229	3.868	0	229	3.869	96.501	229	3.872	8.64781		229	3.883	0	229	3.869	0.173921	229	3.871	0
230	3.891	0	230	3.89	0	230	3.892	0		230	3.89	0	230	3.89	0	230	3.894	0		230	3.89	0	230	3.888	0	230	3.89	0		230	3.885	0	230	3.886	103.101	230	3.888	3.1873		230	3.9	0	230	3.886	0.735349	230	3.888	0
231	3.908	0	231	3.906	0	231	3.909	0		231	3.906	0	231	3.906	0	231	3.91	0		231	3.906	0	231	3.904	0	231	3.907	0		231	3.902	0	231	3.903	106.515	231	3.905	0.941045		231	3.916	0	231	3.903	2.49061	231	3.905	0
232	3.925	0	232	3.923	0	232	3.925	0		232	3.923	0	232	3.923	0	232	3.927	0		232	3.923	0	232	3.921	0	232	3.923	0		232	3.918	0	232	3.919	101.853	232	3.922	0.222571		232	3.933	0	232	3.919	6.75755	232	3.921	0
233	3.941	0	233	3.94	0	233	3.942	0		233	3.94	0	233	3.94	0	233	3.944	0		233	3.94	0	233	3.938	0	233	3.94	0		233	3.935	0	233	3.936	84.8384	233	3.938	0		233	3.95	0	233	3.936	14.6873	233	3.938	0
234	3.958	0	234	3.956	0	234	3.959	0		234	3.956	0	234	3.956	0	234	3.96	0		234	3.956	0	234	3.954	0	234	3.957	0		234	3.952	0	234	3.953	58.9605	234	3.955	0		234	3.966	0	234	3.953	25.5721	234	3.955	0
235	3.975	0	235	3.973	0	235	3.975	0		235	3.973	0	235	3.973	0	235	3.977	0		235	3.973	0	235	3.971	0	235	3.973	0		235	3.968	0	235	3.969	33.4224	235	3.972	0		235	3.983	0	235	3.969	35.6666	235	3.971	0
236	3.991	0	236	3.99	0	236	3.992	0		236	3.99	0	236	3.99	0	236	3.994	0		236	3.99	0	236	3.988	0	236	3.99	0		236	3.985	0	236	3.986	15.2352	236	3.988	0		236	4	0	236	3.986	39.8498	236	3.988	0
237	4.008	0	237	4.006	0.206394	237	4.009	0		237	4.006	0	237	4.006	0	237	4.01	0		237	4.006	0	237	4.004	0	237	4.007	0		237	4.002	0	237	4.003	5.61521	237	4.005	0		237	4.016	0	237	4.003	35.6666	237	4.005	0
238	4.025	0	238	4.023	0.87265	238	4.025	0		238	4.023	0	238	4.023	0	238	4.027	0		238	4.023	0	238	4.021	0	238	4.023	0		238	4.018	0	238	4.019	1.65788	238	4.022	0		238	4.033	0.205116	238	4.019	25.5721	238	4.021	0
239	4.042	0	239	4.04	2.95565	239	4.042	0		239	4.04	0	239	4.04	0	239	4.044	0		239	4.04	0	239	4.038	0.219644	239	4.04	0		239	4.035	0	239	4.036	0.576729	239	4.038	0		239	4.05	0.867244	239	4.036	14.6873	239	4.038	0
240	4.058	0	240	4.056	8.01929	240	4.059	0		240	4.056	0	240	4.056	0	240	4.06	0		240	4.056	0	240	4.054	0.928673	240	4.057	0		240	4.052	0	240	4.053	0.780572	240	4.055	0		240	4.066	2.93734	240	4.053	6.75755	240	4.055	0
241	4.075	0	241	4.073	17.4297	241	4.076	0		241	4.073	0	241	4.073	0	241	4.077	0		241	4.073	0	241	4.071	3.1454	241	4.073	0		241	4.068	0	241	4.069	2.64378	241	4.072	0		241	4.083	7.96962	241	4.069	2.49061	241	4.071	0
242	4.092	0	242	4.09	30.3468	242	4.092	0		242	4.09	0	242	4.09	0	242	4.094	0		242	4.09	0	242	4.088	8.53412	242	4.09	0		242	4.085	0	242	4.086	7.17313	242	4.088	0		242	4.1	17.3217	242	4.086	0.735349	242	4.088	0
243	4.108	0	243	4.106	42.3261	243	4.109	0		243	4.106	0	243	4.106	0	243	4.11	0		243	4.106	0	243	4.104	18.5486	243	4.107	0		243	4.102	0	243	4.103	15.5906	243	4.105	0		243	4.116	30.1589	243	4.103	0.173921	243	4.105	0
244	4.125	0	244	4.123	47.2904	244	4.126	0		244	4.123	0	244	4.123	0	244	4.127	0		244	4.123	0	244	4.121	32.2951	244	4.124	0		244	4.118	0	244	4.119	27.1448	244	4.122	0		244	4.133	42.0639	244	4.119	0	244	4.121	0
245	4.142	0	245	4.14	42.3261	245	4.142	0		245	4.14	0	245	4.14	0	245	4.144	0		245	4.14	0	245	4.138	45.0433	245	4.14	0		245	4.135	0	245	4.136	37.86	245	4.138	0		245	4.15	46.9974	245	4.136	0	245	4.138	0
246	4.158	0	246	4.156	30.6496	246	4.159	0		246	4.156	0	246	4.156	0	246	4.16	0		246	4.156	0	246	4.154	50.3263	246	4.157	0		246	4.152	0	246	4.153	42.3005	246	4.155	0		246	4.166	42.0639	246	4.153	0	246	4.155	0
247	4.175	0	247	4.173	18.7099	247	4.176	0		247	4.173	0	247	4.173	0	247	4.177	0		247	4.173	0	247	4.171	45.0433	247	4.174	0		247	4.168	0	247	4.169	37.86	247	4.172	0		247	4.183	30.1589	247	4.169	0	247	4.172	0
248	4.192	0	248	4.19	12.3554	248	4.192	0		248	4.19	0	248	4.19	0	248	4.194	0		248	4.19	0	248	4.188	32.2951	248	4.19	0		248	4.185	0	248	4.186	27.1448	248	4.188	0		248	4.2	17.3217	248	4.186	0.219409	248	4.188	0
249	4.208	0	249	4.206	14.7204	249	4.209	0		249	4.206	0	249	4.206	0	249	4.21	0		249	4.206	0	249	4.205	18.5486	249	4.207	0		249	4.202	0	249	4.203	15.5906	249	4.205	0		249	4.216	7.96962	249	4.203	0.927676	249	4.205	0
250	4.225	0	250	4.223	26.4429	250	4.226	0		250	4.223	0	250	4.223	0	250	4.227	0		250	4.223	0	250	4.221	8.53412	250	4.224	0		250	4.218	0	250	4.219	7.17313	250	4.222	0		250	4.233	2.93734	250	4.219	3.14202	250	4.222	0
251	4.242	0	251	4.24	44.7269	251	4.242	0		251	4.24	0	251	4.24	0	251	4.244	0		251	4.24	0	251	4.238	3.1454	251	4.24	0		251	4.235	0	251	4.236	2.64378	251	4.238	0		251	4.25	0.867244	251	4.236	8.52496	251	4.238	0
252	4.258	0	252	4.257	62.0947	252	4.259	0		252	4.256	0	252	4.256	0	252	4.26	0		252	4.256	0	252	4.255	0.928673	252	4.257	0		252	4.252	0	252	4.253	0.780572	252	4.255	0		252	4.266	0.205116	252	4.253	18.5287	252	4.255	0
253	4.275	0	253	4.273	69.3775	253	4.276	0		253	4.273	0	253	4.273	0	253	4.277	0		253	4.273	0	253	4.271	0.219644	253	4.274	0		253	4.268	0	253	4.269	0.184617	253	4.272	0		253	4.283	0	253	4.269	32.2604	253	4.272	0
254	4.292	0	254	4.29	62.0947	254	4.292	0		254	4.29	0	254	4.29	0	254	4.294	0		254	4.29	0	254	4.288	0	254	4.29	0		254	4.285	0	254	4.286	0	254	4.289	0		254	4.3	0	254	4.286	44.995	254	4.288	0
255	4.308	0	255	4.307	44.5205	255	4.309	0		255	4.307	0	255	4.306	0	255	4.31	0		255	4.306	0	255	4.305	0	255	4.307	0		255	4.302	0	255	4.303	0	255	4.305	0		255	4.317	0	255	4.303	50.2724	255	4.305	0
256	4.325	0	256	4.323	25.5703	256	4.326	0		256	4.323	0	256	4.323	0	256	4.327	0		256	4.323	0	256	4.321	0	256	4.324	0		256	4.318	0	256	4.32	0	256	4.322	0		256	4.333	0	256	4.319	44.995	256	4.322	0
257	4.342	0	257	4.34	11.7647	257	4.342	0		257	4.34	0	257	4.34	0	257	4.344	0		257	4.34	0	257	4.338	0	257	4.34	0		257	4.335	0	257	4.336	0	257	4.339	0		257	4.35	0	257	4.336	32.2604	257	4.338	0
258	4.358	0	258	4.357	4.3361	258	4.359	0		258	4.357	0.247583	258	4.357	0.196149	258	4.361	0		258	4.356	0	258	4.355	0	258	4.357	0		258	4.352	0	258	4.353	0	258	4.355	0		258	4.367	0	258	4.353	18.5287	258	4.355	0
259	4.375	0	259	4.373	1.28022	259	4.376	0		259	4.373	1.0468	259	4.373	0.82933	259	4.377	0		259	4.373	0	259	4.371	0	259	4.374	0		259	4.368	0	259	4.37	0	259	4.372	0		259	4.383	0	259	4.369	8.52496	259	4.372	0
260	4.392	0	260	4.39	0.302792	260	4.392	0		260	4.39	3.54549	260	4.39	2.80893	260	4.394	0		260	4.39	0	260	4.388	0	260	4.39	0		260	4.385	0	260	4.386	0	260	4.389	0		260	4.4	0	260	4.386	3.14202	260	4.388	0
261	4.408	0	261	4.407	0	261	4.409	0		261	4.407	9.61965	261	4.407	7.6212	261	4.411	0		261	4.406	0	261	4.405	0	261	4.407	0		261	4.402	0	261	4.403	0	261	4.405	0		261	4.417	0	261	4.403	0.927676	261	4.405	0
262	4.425	0	262	4.423	0	262	4.426	0		262	4.423	20.908	262	4.423	16.5645	262	4.427	0		262	4.423	0	262	4.421	0	262	4.424	0		262	4.418	0.192659	262	4.42	0	262	4.422	0		262	4.433	0	262	4.42	0.219409	262	4.422	0
263	4.442	0	263	4.44	0	263	4.442	0		263	4.44	36.403	263	4.44	28.8404	263	4.444	0		263	4.44	0	263	4.438	0	263	4.44	0		263	4.435	0.814576	263	4.436	0	263	4.439	0		263	4.45	0	263	4.436	0	263	4.438	0
264	4.458	0	264	4.457	0	264	4.459	0		264	4.457	50.7728	264	4.457	40.225	264	4.461	0		264	4.457	0	264	4.455	0	264	4.457	0		264	4.452	2.75895	264	4.453	0.507166	264	4.455	0		264	4.467	0	264	4.453	0	264	4.455	0
265	4.475	0	265	4.473	0	265	4.476	0		265	4.473	56.7278	265	4.473	44.9428	265	4.477	0		265	4.473	0	265	4.471	0	265	4.474	0		265	4.469	7.48562	265	4.47	2.14433	265	4.472	0		265	4.483	0	265	4.47	0	265	4.472	0
266	4.492	0	266	4.49	0	266	4.492	0		266	4.49	50.7728	266	4.49	40.225	266	4.494	0		266	4.49	0	266	4.488	0	266	4.49	0		266	4.485	16.2698	266	4.486	7.26282	266	4.489	0		266	4.5	0	266	4.486	0	266	4.488	0
267	4.508	0	267	4.507	0	267	4.509	0		267	4.507	36.403	267	4.507	28.8404	267	4.511	0		267	4.507	0	267	4.505	0	267	4.507	0		267	4.502	28.3273	267	4.503	19.7055	267	4.505	0		267	4.517	0	267	4.503	0	267	4.505	0
268	4.525	0	268	4.523	0	268	4.526	0		268	4.523	20.908	268	4.523	16.5645	268	4.527	0		268	4.523	0	268	4.521	0	268	4.524	0		268	4.519	39.5093	268	4.52	42.8294	268	4.522	0		268	4.533	0	268	4.52	0	268	4.522	0
269	4.542	0	269	4.54	0	269	4.542	0		269	4.54	9.61965	269	4.54	7.6212	269	4.544	0		269	4.54	0	269	4.538	0	269	4.54	0		269	4.535	44.1433	269	4.536	74.5703	269	4.539	0		269	4.55	0	269	4.536	0	269	4.538	0
270	4.559	0	270	4.557	0	270	4.559	0		270	4.557	3.54549	270	4.557	2.80893	270	4.561	0		270	4.557	0	270	4.555	0	270	4.557	0		270	4.552	39.5093	270	4.553	104.006	270	4.555	0		270	4.567	0	270	4.553	0	270	4.555	0
271	4.575	0	271	4.573	0	271	4.576	0		271	4.573	1.0468	271	4.573	0.82933	271	4.577	0		271	4.573	0	271	4.571	0	271	4.574	0		271	4.569	28.3273	271	4.57	116.205	271	4.572	0		271	4.583	0	271	4.57	0	271	4.572	0
272	4.592	0	272	4.59	0	272	4.592	0		272	4.59	0.247583	272	4.59	0.196149	272	4.594	0		272	4.59	0	272	4.588	0	272	4.59	0		272	4.585	16.2698	272	4.586	104.006	272	4.589	0		272	4.6	0	272	4.586	0	272	4.588	0
273	4.609	0	273	4.607	0	273	4.609	0		273	4.607	0	273	4.607	0	273	4.611	0		273	4.607	0	273	4.605	0	273	4.607	0		273	4.602	7.48562	273	4.603	74.5703	273	4.605	0		273	4.617	0	273	4.603	0	273	4.605	0
274	4.625	0	274	4.623	0	274	4.626	0		274	4.623	0	274	4.623	0	274	4.627	0		274	4.623	0	274	4.621	0	274	4.624	0		274	4.619	2.75895	274	4.62	42.8294	274	4.622	0		274	4.633	0	274	4.62	0	274	4.622	0
275	4.642	0	275	4.64	0	275	4.643	0		275	4.64	0	275	4.64	0	275	4.644	0		275	4.64	0	275	4.638	0	275	4.641	0		275	4.635	0.814576	275	4.636	19.7055	275	4.639	0		275	4.65	0	275	4.636	0	275	4.638	0
276	4.659	0	276	4.657	0	276	4.659	0		276	4.657	0	276	4.657	0	276	4.661	0		276	4.657	0	276	4.655	0	276	4.657	0		276	4.652	0.192659	276	4.653	7.26282	276	4.655	0		276	4.667	0	276	4.653	0	276	4.655	0
277	4.675	0	277	4.673	0	277	4.676	0		277	4.673	0	277	4.673	0	277	4.677	0		277	4.673	0	277	4.671	0	277	4.674	0		277	4.669	0	277	4.67	2.14433	277	4.672	0		277	4.683	0	277	4.67	0	277	4.672	0
278	4.692	0	278	4.69	0	278	4.693	0		278	4.69	0	278	4.69	0	278	4.694	0		278	4.69	0	278	4.688	0	278	4.691	0		278	4.685	0	278	4.686	0.507166	278	4.689	0		278	4.7	0	278	4.686	0	278	4.689	0
279	4.709	0	279	4.707	0	279	4.709	0		279	4.707	0	279	4.707	0	279	4.711	0		279	4.707	0	279	4.705	0	279	4.707	0		279	4.702	0	279	4.703	0	279	4.705	0		279	4.717	0	279	4.703	0	279	4.705	0
280	4.725	0	280	4.723	0	280	4.726	0		280	4.723	0	280	4.723	0	280	4.727	0		280	4.723	0	280	4.722	0	280	4.724	0		280	4.719	0	280	4.72	0	280	4.722	0		280	4.733	0	280	4.72	0	280	4.722	0
281	4.742	0	281	4.74	0	281	4.743	0		281	4.74	0	281	4.74	0	281	4.744	0		281	4.74	0	281	4.738	0	281	4.741	0		281	4.735	0	281	4.736	0	281	4.739	0		281	4.75	0	281	4.736	0	281	4.739	0
282	4.759	0	282	4.757	0	282	4.759	0		282	4.757	0	282	4.757	0	282	4.761	0		282	4.757	0	282	4.755	0	282	4.757	0		282	4.752	0	282	4.753	0	282	4.755	0		282	4.767	0	282	4.753	0	282	4.755	0
283	4.775	0	283	4.774	0	283	4.776	0		283	4.773	0	283	4.773	0	283	4.777	0		283	4.773	0	283	4.772	0	283	4.774	0		283	4.769	0	283	4.77	0	283	4.772	0		283	4.783	0	283	4.77	0	283	4.772	0
284	4.792	0	284	4.79	0	284	4.793	0		284	4.79	0	284	4.79	0	284	4.794	0		284	4.79	0	284	4.788	0	284	4.791	0.230023		284	4.785	0	284	4.786	0	284	4.789	0		284	4.8	0	284	4.786	0	284	4.789	0
285	4.809	0	285	4.807	0	285	4.809	0		285	4.807	0	285	4.807	0	285	4.811	0		285	4.807	0	285	4.805	0	285	4.807	0.972555		285	4.802	0	285	4.803	0	285	4.805	0		285	4.817	0	285	4.803	0	285	4.805	0
286	4.825	0	286	4.824	0	286	4.826	0		286	4.823	0	286	4.823	0	286	4.827	0		286	4.823	0	286	4.822	0	286	4.824	3.70024		286	4.819	0	286	4.82	0	286	4.822	0		286	4.834	0	286	4.82	0	286	4.822	0
287	4.842	0	287	4.84	0	287	4.843	0		287	4.84	0	287	4.84	0	287	4.844	0		287	4.84	0	287	4.838	0	287	4.841	10.6549		287	4.835	0	287	4.837	0	287	4.839	0		287	4.85	0	287	4.836	0	287	4.839	0
288	4.859	0	288	4.857	0	288	4.859	0		288	4.857	0	288	4.857	0	288	4.861	0		288	4.857	0	288	4.855	0	288	4.857	25.2422		288	4.852	0	288	4.853	0	288	4.856	0		288	4.867	0	288	4.853	0	288	4.855	0
289	4.875	0	289	4.874	0	289	4.876	0		289	4.874	0	289	4.873	0	289	4.877	0		289	4.873	0	289	4.872	0	289	4.874	49.6042		289	4.869	0	289	4.87	0	289	4.872	0		289	4.884	0	289	4.87	0	289	4.872	0
290	4.892	0	290	4.89	0	290	4.893	0		290	4.89	0.236319	290	4.89	0	290	4.894	0		290	4.89	0	290	4.888	0	290	4.891	81.4758		290	4.885	0	290	4.887	0	290	4.889	0.191133		290	4.9	0	290	4.886	0	290	4.889	0
291	4.909	0	291	4.907	0	291	4.909	0		291	4.907	0.999175	291	4.907	0	291	4.911	0		291	4.907	0	291	4.905	0	291	4.907	112.431		291	4.902	0	291	4.903	0	291	4.906	0.808126		291	4.917	0	291	4.903	0	291	4.905	0
292	4.925	0	292	4.924	0	292	4.926	0		292	4.924	3.38419	292	4.924	0	292	4.928	0		292	4.923	0	292	4.922	0	292	4.924	130.475		292	4.919	0	292	4.92	0	292	4.922	2.73711		292	4.934	0	292	4.92	0	292	4.922	0
293	4.942	0	293	4.94	0	293	4.943	0		293	4.94	9.182	293	4.94	0	293	4.944	0		293	4.94	0	293	4.938	0	293	4.941	126.895		293	4.935	0	293	4.937	0.35218	293	4.939	7.42635		293	4.95	0	293	4.937	0	293	4.939	0
294	4.959	0	294	4.957	0	294	4.959	0		294	4.957	19.9568	294	4.957	0	294	4.961	0		294	4.957	0.256827	294	4.955	0	294	4.957	102.729		294	4.952	0.325573	294	4.953	1.48904	294	4.956	16.1409		294	4.967	0	294	4.953	0	294	4.955	0.672815
295	4.975	0	295	4.974	0	295	4.976	0.310922		295	4.974	34.7468	295	4.974	0	295	4.978	0		295	4.974	1.08588	295	4.972	0	295	4.974	68.6642		295	4.969	1.37655	295	4.97	5.04335	295	4.972	28.103		295	4.984	0	295	4.97	0	295	4.972	2.84471
296	4.992	0	296	4.99	0	296	4.993	1.3146		296	4.99	48.4629	296	4.99	0	296	4.994	0		296	4.99	3.67787	296	4.988	0	296	4.991	37.5981		296	4.985	4.66234	296	4.987	13.6837	296	4.989	39.1965		296	5	0	296	4.987	0	296	4.989	9.63498
297	5.009	0	297	5.007	0.293692	297	5.009	4.70516		297	5.007	54.147	297	5.007	0	297	5.011	0		297	5.007	9.97882	297	5.005	0	297	5.007	16.7556		297	5.002	12.6499	297	5.003	29.741	297	5.006	43.7937		297	5.017	0	297	5.003	0.293917	297	5.005	26.1417
298	5.025	0	298	5.024	1.24175	298	5.026	13.1488		298	5.024	48.4629	298	5.024	0	298	5.028	0		298	5.024	21.6887	298	5.022	0	298	5.024	6.04715		298	5.019	27.4942	298	5.02	51.7822	298	5.022	39.1965		298	5.034	0	298	5.02	1.2427	298	5.022	56.8182
299	5.059	0	299	5.057	4.20579	299	5.06	29.8747		299	5.057	34.7468	299	5.057	0	299	5.061	0		299	5.057	37.7622	299	5.055	0	299	5.058	1.7175		299	5.069	47.8701	299	5.053	72.5487	299	5.056	28.103		299	5.067	0	299	5.053	4.209	299	5.056	98.9263
300	5.076	0	300	5.074	11.4112	300	5.076	55.5317		300	5.074	20.3387	300	5.074	0	300	5.078	0		300	5.074	52.6685	300	5.072	0	300	5.074	0.406212		300	5.086	66.7665	300	5.07	82.0714	300	5.072	16.1409		300	5.084	0	300	5.07	11.4199	300	5.072	137.977
301	5.092	0	301	5.09	24.8019	301	5.093	85.0963		301	5.09	10.7965	301	5.09	0	301	5.094	0		301	5.09	58.8459	301	5.089	0	301	5.091	0		301	5.102	74.5974	301	5.087	76.8891	301	5.089	7.42635		301	5.1	0	301	5.087	25.2765	301	5.089	154.16
302	5.109	0	302	5.107	43.1826	302	5.11	108.386		302	5.107	8.85253	302	5.107	0	302	5.111	0		302	5.107	52.6685	302	5.105	0	302	5.108	0		302	5.119	66.7665	302	5.103	64.4428	302	5.106	2.73711		302	5.117	0	302	5.103	45.1423	302	5.106	137.977
303	5.126	0	303	5.124	60.2286	303	5.126	115.57		303	5.124	15.8359	303	5.124	0	303	5.128	0		303	5.124	37.7622	303	5.122	0	303	5.124	0		303	5.136	47.8701	303	5.12	57.2584	303	5.122	0.808126		303	5.134	0	303	5.12	66.8005	303	5.122	98.9263
304	5.142	0	304	5.141	67.2927	304	5.143	103.6		304	5.14	32.4836	304	5.14	0	304	5.144	0		304	5.14	21.6887	304	5.139	0	304	5.141	0		304	5.152	27.4942	304	5.137	61.5942	304	5.139	0.191133		304	5.15	0	304	5.137	85.05	304	5.139	56.8182
305	5.159	0	305	5.157	60.2286	305	5.16	78.0648		305	5.157	56.1457	305	5.157	0	305	5.161	0		305	5.157	9.97882	305	5.155	0	305	5.158	0		305	5.169	12.6499	305	5.153	71.8663	305	5.156	0		305	5.167	0	305	5.153	98.758	305	5.156	26.1417
306	5.176	0	306	5.174	43.1826	306	5.176	49.2258		306	5.174	78.3089	306	5.174	0	306	5.178	0		306	5.174	3.67787	306	5.172	0	306	5.174	0		306	5.186	4.66234	306	5.17	76.1495	306	5.172	0		306	5.184	0	306	5.17	110.219	306	5.172	9.63498
307	5.192	0	307	5.191	24.8019	307	5.193	25.7868		307	5.191	87.4935	307	5.19	0	307	5.194	0		307	5.19	1.08588	307	5.189	0	307	5.191	0		307	5.202	1.37655	307	5.187	67.1751	307	5.189	0		307	5.201	0	307	5.187	118.273	307	5.189	2.84471
308	5.209	0	308	5.207	11.4112	308	5.21	11.1304		308	5.207	78.3089	308	5.207	0	308	5.211	0		308	5.207	0.256827	308	5.205	0	308	5.208	0		308	5.219	0.325573	308	5.204	47.9106	308	5.206	0		308	5.217	0	308	5.203	115.833	308	5.206	0.672815
309	5.226	0	309	5.224	4.20579	309	5.226	3.92869		309	5.224	56.1457	309	5.224	0	309	5.228	0		309	5.224	0	309	5.222	0	309	5.224	0		309	5.236	0	309	5.22	27.5174	309	5.223	0		309	5.234	0	309	5.22	97.6616	309	5.222	0
310	5.242	0	310	5.241	1.24175	310	5.243	1.06814		310	5.241	32.2472	310	5.241	0	310	5.245	0		310	5.24	0	310	5.239	0	310	5.241	0		310	5.252	0	310	5.237	12.6606	310	5.239	0		310	5.251	0	310	5.237	68.2461	310	5.239	0
311	5.259	0	311	5.257	0.293692	311	5.26	0.252631		311	5.257	14.8368	311	5.257	0	311	5.261	0		311	5.257	0	311	5.255	0	311	5.258	0		311	5.269	0	311	5.254	4.66628	311	5.256	0		311	5.267	0	311	5.253	38.7773	311	5.256	0
312	5.276	0	312	5.274	0.334722	312	5.276	0		312	5.274	5.46834	312	5.274	0	312	5.278	0		312	5.274	0	312	5.272	0	312	5.274	0		312	5.286	0.317533	312	5.27	1.37771	312	5.273	0		312	5.284	0	312	5.27	17.706	312	5.272	0
313	5.292	0	313	5.291	1.41523	313	5.293	0		313	5.291	1.61452	313	5.291	0	313	5.295	0		313	5.29	0	313	5.289	0	313	5.291	0		313	5.302	1.34255	313	5.287	0.325848	313	5.289	0		313	5.301	0	313	5.287	6.52584	313	5.289	0
314	5.309	0	314	5.307	4.79335	314	5.31	0		314	5.307	0.381857	314	5.307	0	314	5.311	0		314	5.307	0	314	5.305	0	314	5.308	0		314	5.319	4.5472	314	5.304	0	314	5.306	0		314	5.317	0	314	5.304	1.92674	314	5.306	0
315	5.326	0	315	5.324	13.0054	315	5.326	0		315	5.324	0	315	5.324	0	315	5.328	0		315	5.324	0	315	5.322	0	315	5.324	0		315	5.336	12.3375	315	5.32	0	315	5.323	0		315	5.334	0	315	5.32	0.455702	315	5.322	0.318285
316	5.342	0	316	5.341	28.2668	316	5.343	0		316	5.341	0	316	5.341	0	316	5.345	0		316	5.341	0	316	5.339	0	316	5.341	0		316	5.353	26.8152	316	5.337	0	316	5.339	0		316	5.351	0	316	5.337	0	316	5.339	1.34573
317	5.359	0	317	5.357	49.2153	317	5.36	0		317	5.357	0	317	5.357	0	317	5.361	0		317	5.357	0	317	5.355	0	317	5.358	0		317	5.369	46.688	317	5.354	0	317	5.356	0		317	5.367	0	317	5.354	0.355306	317	5.356	4.55797
318	5.376	0	318	5.374	68.6427	318	5.376	0		318	5.374	0	318	5.374	0	318	5.378	0		318	5.374	0.265914	318	5.372	0.388994	318	5.374	0		318	5.386	65.1178	318	5.37	0	318	5.373	0		318	5.384	0	318	5.37	1.50226	318	5.372	12.3667
319	5.392	0.2924	319	5.391	76.6936	319	5.393	0.280853		319	5.391	0	319	5.391	0	319	5.395	0		319	5.391	1.1243	319	5.389	1.6447	319	5.391	0		319	5.403	72.7553	319	5.387	0	319	5.389	0		319	5.401	0	319	5.387	5.08812	319	5.389	26.8787
320	5.409	1.23629	320	5.407	68.6427	320	5.41	1.18747		320	5.407	0	320	5.407	0	320	5.411	0		320	5.407	3.808	320	5.405	5.57055	320	5.408	0		320	5.419	65.1178	320	5.404	0	320	5.406	0		320	5.417	0	320	5.404	13.8051	320	5.406	46.7986
321	5.426	4.18728	321	5.424	49.5665	321	5.426	4.02193		321	5.424	0	321	5.424	0	321	5.428	0		321	5.424	10.3319	321	5.422	15.1141	321	5.424	0		321	5.436	46.688	321	5.42	0	321	5.423	0		321	5.434	0.345756	321	5.42	30.0051	321	5.422	65.272
322	5.443	11.361	322	5.441	29.7516	322	5.443	10.9123		322	5.441	0	322	5.441	0	322	5.445	0		322	5.441	22.456	322	5.439	32.85	322	5.441	0		322	5.453	26.8152	322	5.437	0	322	5.439	0		322	5.451	1.46188	322	5.437	52.2418	322	5.439	72.9276
323	5.459	24.6927	323	5.457	18.0344	323	5.46	23.7177		323	5.457	0	323	5.457	0	323	5.461	0		323	5.457	39.0982	323	5.455	57.1952	323	5.458	0		323	5.469	12.3375	323	5.454	0	323	5.456	0		323	5.467	4.95136	323	5.454	72.864	323	5.456	65.272
324	5.476	42.9925	324	5.474	18.4381	324	5.476	41.2948		324	5.474	0	324	5.474	0	324	5.478	0		324	5.474	54.532	324	5.472	80.0531	324	5.474	0		324	5.486	4.5472	324	5.47	0	324	5.473	0		324	5.484	13.4341	324	5.47	81.41	324	5.472	46.7986
325	5.493	59.9636	325	5.491	31.0716	325	5.493	57.5957		325	5.491	0	325	5.491	0	325	5.495	0		325	5.491	60.9279	325	5.489	90.3147	325	5.491	0		325	5.503	1.34255	325	5.487	0	325	5.489	0		325	5.501	29.1986	325	5.487	72.864	325	5.489	27.158
326	5.509	66.9965	326	5.507	51.9694	326	5.51	64.3509		326	5.507	0	326	5.507	0	326	5.511	0		326	5.507	54.532	326	5.505	83.7891	326	5.508	0		326	5.519	0.317533	326	5.504	0	326	5.506	0		326	5.517	50.8377	326	5.504	52.2418	326	5.506	13.5474
327	5.526	59.9636	327	5.524	72.0172	327	5.527	57.8874		327	5.524	0	327	5.524	0	327	5.528	0		327	5.524	39.0982	327	5.522	68.0928	327	5.524	0		327	5.536	0	327	5.52	0	327	5.523	0		327	5.534	70.9055	327	5.52	30.0051	327	5.522	8.55685
328	5.543	42.9925	328	5.541	80.4639	328	5.543	42.5282		328	5.541	0	328	5.541	0	328	5.545	0		328	5.541	22.456	328	5.539	56.5357	328	5.541	0		328	5.553	0	328	5.537	0	328	5.539	0		328	5.551	79.2218	328	5.537	13.8051	328	5.539	12.1955
329	5.559	24.6927	329	5.557	72.0172	329	5.56	27.8949		329	5.557	0	329	5.557	0	329	5.561	0		329	5.557	10.3319	329	5.555	56.3532	329	5.558	0		329	5.569	0	329	5.554	0	329	5.556	0		329	5.567	70.9055	329	5.554	5.58937	329	5.556	23.9
330	5.576	11.361	330	5.574	51.6347	330	5.577	22.2461		330	5.574	0	330	5.574	0	330	5.578	0		330	5.574	3.808	330	5.572	63.0886	330	5.575	0		330	5.586	0	330	5.57	0	330	5.573	0		330	5.584	50.8377	330	5.57	3.62157	330	5.572	41.0581
331	5.593	4.18728	331	5.591	29.6564	331	5.593	28.6556		331	5.591	0	331	5.591	0	331	5.595	0		331	5.591	1.1243	331	5.589	65.9089	331	5.591	0		331	5.603	0	331	5.587	0	331	5.589	0		331	5.601	29.1986	331	5.587	7.53339	331	5.589	57.2655
332	5.609	1.23629	332	5.607	13.6447	332	5.61	44.0771		332	5.607	0	332	5.607	0	332	5.611	0.329164		332	5.607	0.265914	332	5.606	57.907	332	5.608	0		332	5.619	0	332	5.604	0	332	5.606	0		332	5.617	13.4341	332	5.604	19.4756	332	5.606	63.982
333	5.626	0.2924	333	5.624	5.02899	333	5.627	60.101		333	5.624	0	333	5.624	0	333	5.628	1.39173		333	5.624	0	333	5.622	41.2391	333	5.625	0		333	5.636	0	333	5.62	0	333	5.623	0		333	5.634	4.95136	333	5.62	42.6951	333	5.623	57.2655
334	5.643	0	334	5.641	1.4848	334	5.643	66.8362		334	5.641	0	334	5.641	0	334	5.645	4.71376		334	5.641	0	334	5.639	23.6857	334	5.641	0.293375		334	5.653	0	334	5.637	0	334	5.639	0		334	5.651	1.46188	334	5.637	75.2454	334	5.639	41.0581
335	5.659	0	335	5.658	0.351177	335	5.66	59.8201		335	5.657	0	335	5.657	0	335	5.661	12.7894		335	5.657	0	335	5.656	10.8976	335	5.658	1.24041		335	5.669	0	335	5.654	0.314036	335	5.656	0		335	5.667	0.345756	335	5.654	108.026	335	5.656	23.5817
336	5.676	0.279172	336	5.674	0	336	5.677	42.8897		336	5.674	0	336	5.674	0	336	5.678	28.0738		336	5.674	0	336	5.672	4.01651	336	5.675	4.20125		336	5.686	0	336	5.67	1.32777	336	5.673	0		336	5.684	0	336	5.67	129.048	336	5.673	10.8498
337	5.693	1.18036	337	5.691	0	337	5.693	24.6337		337	5.691	0	337	5.691	0	337	5.695	49.5667		337	5.691	0	337	5.689	1.18587	337	5.691	11.3989		337	5.703	0	337	5.687	4.49712	337	5.689	0		337	5.701	0	337	5.687	133.655	337	5.689	3.99888
338	5.709	4.26269	338	5.708	0	338	5.71	11.3338		338	5.707	0	338	5.707	0	338	5.711	71.4609		338	5.707	0	338	5.706	0.280475	338	5.708	25.151		338	5.719	0	338	5.704	12.2016	338	5.706	0		338	5.717	0	338	5.704	127.433	338	5.706	1.18066
339	5.726	11.9667	339	5.724	0	339	5.727	4.53967		339	5.724	0	339	5.724	0	339	5.728	86.159		339	5.724	0	339	5.722	0	339	5.725	45.023		339	5.736	0	339	5.721	26.5199	339	5.723	0		339	5.734	0	339	5.72	117.273	339	5.723	0.279243
340	5.743	27.3681	340	5.741	0	340	5.743	2.76559		340	5.741	0	340	5.741	0	340	5.745	90.8434		340	5.741	0	340	5.739	0.321531	340	5.741	66.8054		340	5.753	0	340	5.737	46.1738	340	5.74	0		340	5.751	0	340	5.737	103.209	340	5.739	0
341	5.759	51.3374	341	5.758	0	341	5.76	5.48144		341	5.758	0	341	5.757	0	341	5.761	89.0361		341	5.757	0	341	5.756	1.35946	341	5.758	86.0892		341	5.769	0	341	5.754	64.4006	341	5.756	0		341	5.768	0	341	5.754	82.1218	341	5.756	0
342	5.776	79.6153	342	5.774	0	342	5.777	14.0809		342	5.774	0	342	5.774	0	342	5.778	84.477		342	5.774	0	342	5.772	4.60446	342	5.775	103.477		342	5.786	0	342	5.771	71.9539	342	5.773	0		342	5.784	0	342	5.77	55.8523	342	5.773	0
343	5.793	102.904	343	5.791	0	343	5.793	30.6043		343	5.791	0	343	5.791	0	343	5.795	76.1168		343	5.791	0	343	5.789	12.4929	343	5.791	123.554		343	5.803	0	343	5.787	64.4006	343	5.79	0		343	5.801	0	343	5.787	31.7446	343	5.789	0
344	5.809	111.56	344	5.808	0	344	5.81	53.2852		344	5.808	0	344	5.808	0	344	5.812	61.8253		344	5.807	0	344	5.806	27.1528	344	5.808	145.65		344	5.819	0	344	5.804	46.1738	344	5.806	0		344	5.818	0	344	5.804	15.8136	344	5.806	0
345	5.826	101.727	345	5.824	0	345	5.827	74.3192		345	5.824	0	345	5.824	0	345	5.828	43.8561		345	5.824	0	345	5.822	47.2758	345	5.825	158.602		345	5.836	0	345	5.821	26.5199	345	5.823	0		345	5.834	0	345	5.82	10.7013	345	5.823	0
346	5.843	77.8851	346	5.841	0	346	5.843	83.0359		346	5.841	0	346	5.841	0	346	5.845	29.8555		346	5.841	0	346	5.839	65.9377	346	5.841	149.528		346	5.853	0	346	5.837	12.2016	346	5.84	0		346	5.851	0	346	5.837	16.3809	346	5.839	0
347	5.859	49.7856	347	5.858	0	347	5.86	74.3192		347	5.858	0	347	5.858	0	347	5.862	27.5226		347	5.858	0	347	5.856	73.6713	347	5.858	117.588		347	5.869	0	347	5.854	4.49712	347	5.856	0		347	5.868	0	347	5.854	32.6106	347	5.856	0
348	5.876	26.3622	348	5.874	0	348	5.877	53.2852		348	5.874	0	348	5.874	0	348	5.878	40.437		348	5.874	0	348	5.872	65.9377	348	5.875	75.8297		348	5.886	0	348	5.871	1.32777	348	5.873	0		348	5.884	0	348	5.871	56.1421	348	5.873	0
349	5.893	11.4701	349	5.891	0	349	5.893	30.6043		349	5.891	0	349	5.891	0	349	5.895	64.6823		349	5.891	0	349	5.889	47.2758	349	5.891	39.7577		349	5.903	0.407833	349	5.887	0.314036	349	5.89	0		349	5.901	0	349	5.887	78.3038	349	5.889	0
350	5.909	4.07162	350	5.908	0	350	5.91	14.0809		350	5.908	0	350	5.908	0	350	5.912	88.8618		350	5.908	0	350	5.906	27.1528	350	5.908	16.9556		350	5.92	1.72435	350	5.904	0	350	5.906	0.367358		350	5.918	0	350	5.904	87.4878	350	5.906	0
351	5.926	1.11971	351	5.924	0	351	5.927	5.18974		351	5.924	0	351	5.924	0	351	5.928	98.9753		351	5.924	0	351	5.922	12.4929	351	5.925	5.85466		351	5.936	5.84033	351	5.921	0	351	5.923	1.55322		351	5.934	0	351	5.921	78.3038	351	5.923	0
352	5.943	0.264828	352	5.941	0	352	5.943	1.53226		352	5.941	0	352	5.941	0	352	5.945	88.5854		352	5.941	0	352	5.939	4.60446	352	5.941	1.63524		352	5.953	15.846	352	5.937	0	352	5.94	5.26071		352	5.951	0	352	5.937	56.1421	352	5.939	0
353	5.96	0	353	5.958	0	353	5.96	0.362402		353	5.958	0	353	5.958	0	353	5.962	63.5137		353	5.958	0	353	5.956	1.35946	353	5.958	0.297862		353	5.97	34.4409	353	5.954	0.426106	353	5.956	14.2734		353	5.968	0.415548	353	5.954	32.2452	353	5.956	0
354	5.976	0	354	5.974	0	354	5.977	0		354	5.974	0	354	5.974	0	354	5.978	36.4791		354	5.974	0	354	5.972	0.321531	354	5.975	0		354	5.986	59.965	354	5.971	1.80161	354	5.973	31.0228		354	5.984	1.75697	354	5.971	14.8358	354	5.973	0
355	5.993	0	355	5.991	0	355	5.993	0		355	5.991	0	355	5.991	0	355	5.995	16.7838		355	5.991	0	355	5.989	0	355	5.991	0		355	6.003	83.6358	355	5.987	6.10201	355	5.99	54.0139		355	6.001	5.95082	355	5.987	5.46799	355	5.989	0
356	6.01	0	356	6.008	0	356	6.01	0		356	6.008	0	356	6.008	0	356	6.012	6.18596		356	6.008	0	356	6.006	0	356	6.008	0		356	6.02	93.4453	356	6.004	16.556	356	6.006	75.3355		356	6.018	16.1458	356	6.004	1.61441	356	6.006	0
357	6.026	0	357	6.024	0.325247	357	6.027	0		357	6.024	0	357	6.024	0	357	6.028	1.82639		357	6.024	0	357	6.022	0	357	6.025	0		357	6.036	83.6358	357	6.021	35.984	357	6.023	84.1714		357	6.034	35.0924	357	6.021	0.381832	357	6.023	0
358	6.043	0	358	6.041	1.37517	358	6.044	0		358	6.041	0	358	6.041	0	358	6.045	0.431968		358	6.041	0	358	6.039	0	358	6.041	0		358	6.053	59.965	358	6.037	62.6518	358	6.04	75.7069		358	6.051	61.0995	358	6.037	0	358	6.039	0
359	6.06	0	359	6.058	4.65767	359	6.06	0		359	6.058	0	359	6.058	0	359	6.062	0.334189		359	6.058	0	359	6.056	0	359	6.058	0		359	6.07	34.4409	359	6.054	87.7241	359	6.056	55.5843		359	6.068	85.2181	359	6.054	0	359	6.056	0
360	6.076	0	360	6.074	12.6372	360	6.077	0		360	6.074	0	360	6.074	0	360	6.078	1.41298		360	6.074	0	360	6.072	0	360	6.075	0		360	6.086	15.846	360	6.071	99.0733	360	6.073	36.3419		360	6.084	95.2131	360	6.071	0	360	6.073	0.361235
361	6.093	0	361	6.091	27.4666	361	6.094	0		361	6.091	0	361	6.091	0	361	6.095	4.78572		361	6.091	0	361	6.089	0	361	6.092	0		361	6.103	5.84033	361	6.087	92.2644	361	6.09	28.7051		361	6.101	85.2181	361	6.087	0	361	6.089	1.52733
362	6.11	0	362	6.108	47.8222	362	6.11	0		362	6.108	0	362	6.108	0	362	6.112	12.9847		362	6.108	0	362	6.106	0	362	6.108	0		362	6.12	1.72435	362	6.104	75.8954	362	6.106	36.6276		362	6.118	61.0995	362	6.104	0	362	6.106	5.17304
363	6.126	0	363	6.124	66.6997	363	6.127	0		363	6.124	0	363	6.124	0	363	6.128	28.2218		363	6.124	0	363	6.122	0	363	6.125	0		363	6.136	0.407833	363	6.121	64.7685	363	6.123	56.1662		363	6.134	35.0924	363	6.121	0	363	6.123	14.0355
364	6.143	0	364	6.141	74.5227	364	6.144	0		364	6.141	0	364	6.141	0	364	6.145	49.137		364	6.141	0	364	6.139	0	364	6.142	0		364	6.153	0	364	6.137	66.6728	364	6.14	76.5385		364	6.151	16.1458	364	6.137	0	364	6.14	30.5058
365	6.16	0	365	6.158	66.6997	365	6.16	0		365	6.158	0	365	6.158	0	365	6.162	68.5335		365	6.158	0	365	6.156	0	365	6.158	0		365	6.17	0	365	6.154	76.002	365	6.156	85.105		365	6.168	5.95082	365	6.154	0	365	6.156	53.1137
366	6.176	0	366	6.174	47.8222	366	6.177	0		366	6.174	0.317334	366	6.174	0	366	6.178	76.5716		366	6.174	0	366	6.173	0	366	6.175	0.363564		366	6.186	0	366	6.171	79.9	366	6.173	76.1711		366	6.184	1.75697	366	6.171	0	366	6.173	74.08
367	6.193	0	367	6.191	27.4666	367	6.194	0		367	6.191	1.34171	367	6.191	0	367	6.195	68.5335		367	6.191	0	367	6.189	0	367	6.192	1.53717		367	6.203	0	367	6.187	70.3261	367	6.19	54.9835		367	6.201	0.415548	367	6.187	0	367	6.19	82.7686
368	6.21	0	368	6.208	12.6372	368	6.21	0		368	6.208	4.54435	368	6.208	0.420171	368	6.212	49.137		368	6.208	0	368	6.206	0	368	6.208	5.20638		368	6.22	0	368	6.204	50.1167	368	6.206	32.9337		368	6.218	0	368	6.204	0	368	6.206	74.08
369	6.226	0	369	6.225	4.65767	369	6.227	0		369	6.224	12.3298	369	6.224	1.77652	369	6.228	28.2218		369	6.224	0	369	6.223	0	369	6.225	14.126		369	6.236	0	369	6.221	28.7845	369	6.223	19.7384		369	6.234	0	369	6.221	0	369	6.223	53.1137
370	6.243	0	370	6.241	1.37517	370	6.244	0		370	6.241	26.7984	370	6.241	6.01702	370	6.245	12.9847		370	6.241	0	370	6.239	0	370	6.242	30.7024		370	6.253	0.323431	370	6.237	13.2436	370	6.24	19.7173		370	6.251	0	370	6.237	0	370	6.24	30.5058
371	6.26	0	371	6.258	0.325247	371	6.26	0		371	6.258	46.6587	371	6.258	16.3254	371	6.262	4.78572		371	6.258	0	371	6.256	0	371	6.258	53.456		371	6.27	1.36749	371	6.254	4.88115	371	6.256	32.8645		371	6.268	0	371	6.254	0	371	6.256	14.3675
372	6.276	0	372	6.275	0	372	6.277	0		372	6.274	65.0769	372	6.274	35.4828	372	6.278	1.41298		372	6.274	0	372	6.273	0	372	6.275	74.5574		372	6.286	4.63167	372	6.271	1.44115	372	6.273	54.8576		372	6.285	0	372	6.271	0	372	6.273	6.57678
373	6.293	0	373	6.291	0	373	6.294	0		373	6.291	72.7096	373	6.291	61.7792	373	6.295	0.334189		373	6.291	0	373	6.289	0	373	6.292	83.3021		373	6.303	12.5667	373	6.288	0.340853	373	6.29	75.9943		373	6.301	0.405624	373	6.287	0	373	6.29	6.28179
374	6.31	0.279196	374	6.308	0	374	6.31	0		374	6.308	65.0769	374	6.308	86.1662	374	6.312	0		374	6.308	0	374	6.306	0	374	6.308	74.5574		374	6.32	27.3133	374	6.304	0	374	6.307	84.9074		374	6.318	1.71501	374	6.304	0	374	6.306	13.2611
375	6.326	1.18046	375	6.325	0	375	6.327	0		375	6.325	46.6587	375	6.324	96.2724	375	6.329	0		375	6.324	0	375	6.323	0	375	6.325	53.456		375	6.336	47.5552	375	6.321	0	375	6.323	75.9943		375	6.335	5.8087	375	6.321	0	375	6.323	28.0374
376	6.343	3.9982	376	6.341	0	376	6.344	0		376	6.341	26.7984	376	6.341	86.1662	376	6.345	0		376	6.341	0	376	6.339	0	376	6.342	30.7024		376	6.353	66.3273	376	6.338	0	376	6.34	54.4862		376	6.351	16.1193	376	6.337	0	376	6.34	48.816
377	6.36	10.8479	377	6.358	0	377	6.36	0		377	6.358	12.3298	377	6.358	61.7792	377	6.362	0		377	6.358	0	377	6.356	0	377	6.358	14.126		377	6.37	74.1067	377	6.354	0	377	6.357	31.2941		377	6.368	35.7726	377	6.354	0	377	6.356	68.0858
378	6.376	23.5777	378	6.375	0	378	6.377	0		378	6.375	4.54435	378	6.375	35.4828	378	6.379	0		378	6.374	0.412794	378	6.373	0	378	6.375	5.57042		378	6.386	66.3273	378	6.371	0	378	6.373	14.3982		378	6.385	64.7825	378	6.371	0	378	6.373	76.0714
379	6.393	41.0511	379	6.391	0	379	6.394	0		379	6.391	1.34171	379	6.391	16.3254	379	6.395	0		379	6.391	1.74532	379	6.389	0	379	6.392	3.07636		379	6.403	47.5552	379	6.388	0	379	6.39	5.30671		379	6.401	97.1348	379	6.388	0.363411	379	6.39	68.0858
380	6.41	57.2558	380	6.408	0	380	6.41	0		380	6.408	0.317334	380	6.408	6.01702	380	6.412	0		380	6.408	5.91137	380	6.406	0	380	6.408	5.57674		380	6.42	27.3133	380	6.404	0	380	6.407	1.5668		380	6.418	123.263	380	6.404	1.53653	380	6.406	48.816
381	6.427	63.9711	381	6.425	0	381	6.427	0		381	6.425	0	381	6.425	1.77652	381	6.429	0		381	6.425	16.0388	381	6.423	0	381	6.425	14.1444		381	6.437	12.5667	381	6.421	0	381	6.423	0.37057		381	6.435	135.98	381	6.421	5.20419	381	6.423	28.0374
382	6.443	57.2558	382	6.441	0	382	6.444	0		382	6.441	0	382	6.441	0.420171	382	6.445	0		382	6.441	34.8598	382	6.439	0	382	6.442	30.7425		382	6.453	5.40497	382	6.438	0	382	6.44	0		382	6.451	133.279	382	6.438	14.1201	382	6.44	12.8998
383	6.46	41.0511	383	6.458	0	383	6.46	0		383	6.458	0	383	6.458	0	383	6.462	0		383	6.458	60.6944	383	6.456	0	383	6.458	54.2159		383	6.47	4.63709	383	6.454	0	383	6.457	0		383	6.468	116.933	383	6.454	30.6895	383	6.456	4.75446
384	6.477	23.5777	384	6.475	0	384	6.477	0.346075		384	6.475	0	384	6.475	0	384	6.479	0		384	6.475	84.6532	384	6.473	0	384	6.475	77.9682		384	6.487	11.3975	384	6.471	0.39967	384	6.473	0		384	6.485	91.1031	384	6.471	54.5203	384	6.473	1.40375
385	6.493	10.8479	385	6.491	0	385	6.494	2.07061		385	6.491	0	385	6.491	0	385	6.495	0.432442		385	6.491	94.5819	385	6.489	0	385	6.492	94.9661		385	6.503	30.0462	385	6.488	1.68984	385	6.49	0.318822		385	6.501	65.0762	385	6.488	79.1208	385	6.49	0.332006
386	6.51	3.9982	386	6.508	0.510454	386	6.51	7.524		386	6.508	0	386	6.508	0	386	6.512	1.8284		386	6.508	85.1753	386	6.506	0.315802	386	6.508	107.764		386	6.52	66.3121	386	6.504	6.27687	386	6.507	1.70104		386	6.518	51.3171	386	6.504	99.3798	386	6.506	0.386707
387	6.527	1.18046	387	6.525	2.48829	387	6.527	22.1445		387	6.525	0	387	6.525	0	387	6.529	6.56665		387	6.525	63.2533	387	6.523	2.01848	387	6.525	129.84		387	6.537	117.962	387	6.521	17.8688	387	6.523	6.47961		387	6.535	61.2054	387	6.521	119.42	387	6.523	1.63502
388	6.543	0.279196	388	6.541	9.1443	388	6.544	53.3345		388	6.541	0	388	6.541	0.667884	388	6.545	19.1531		388	6.541	44.6	388	6.539	8.34739	388	6.542	174.979		388	6.553	173.397	388	6.538	42.655	388	6.54	19.2244		388	6.551	102.819	388	6.538	155.003	388	6.54	6.94514
389	6.56	0	389	6.558	27.5052	389	6.56	105.272		389	6.558	0.388118	389	6.558	3.24618	389	6.562	45.4483		389	6.558	45.1413	389	6.556	26.4688	389	6.558	240.2		389	6.57	218.479	389	6.554	84.8809	389	6.557	47.5676		389	6.568	177.541	389	6.554	219.484	389	6.556	21.4669
390	6.577	0	390	6.575	67.7227	390	6.577	171.977		390	6.575	2.11042	390	6.575	11.9986	390	6.579	90.487		390	6.575	77.524	390	6.573	69.6434	390	6.575	304.436		390	6.587	252.058	390	6.571	145.786	390	6.573	97.1907		390	6.585	281.873	390	6.571	306.997	390	6.573	55.3064
391	6.593	0	391	6.591	140.182	391	6.594	239.412		391	6.591	8.10486	391	6.591	35.2905	391	6.595	155.65		391	6.591	148.496	391	6.589	151.659	391	6.592	346.002		391	6.603	287.962	391	6.588	222.279	391	6.59	168.221		391	6.601	410.168	391	6.588	395.058	391	6.59	120.695
392	6.61	0	392	6.608	250.287	392	6.611	297.889		392	6.608	24.1789	392	6.608	84.4254	392	6.612	236		392	6.608	255.131	392	6.606	278.953	392	6.608	358.438		392	6.62	338.464	392	6.604	312.543	392	6.607	252.088		392	6.618	555.623	392	6.604	464.513	392	6.606	224.711
393	6.627	0	393	6.625	394.272	393	6.627	354.106		393	6.625	59.4612	393	6.625	168.347	393	6.629	322.154		393	6.625	379.721	393	6.623	437.02	393	6.625	349.099		393	6.637	402.112	393	6.621	414.684	393	6.623	339.727		393	6.635	705.948	393	6.621	514.003	393	6.623	358.785
394	6.643	0	394	6.641	561.506	394	6.644	419.904		394	6.641	121.263	394	6.641	282.028	394	6.645	402.641		394	6.641	495.171	394	6.639	594.77	394	6.642	326.731		394	6.653	470.716	394	6.638	521.47	394	6.64	428.021		394	6.651	835.508	394	6.638	554.302	394	6.64	491.963
395	6.66	0	395	6.658	734.654	395	6.661	490.806		395	6.658	206.149	395	6.658	405.688	395	6.662	470.49		395	6.658	574.735	395	6.656	719.51	395	6.659	292.22		395	6.67	537.632	395	6.654	615.557	395	6.657	518.93		395	6.668	904.357	395	6.654	592.531	395	6.656	582.368
396	6.677	0	396	6.675	890.518	396	6.677	543.396		396	6.675	298.111	396	6.675	516.991	396	6.679	528.128		396	6.675	604.201	396	6.673	800.784	396	6.675	246.473		396	6.687	591.405	396	6.671	677.797	396	6.673	607.056		396	6.685	879.281	396	6.671	629.537	396	6.673	605.011
397	6.693	0	397	6.691	1001.78	397	6.694	558.202		397	6.691	376.228	397	6.691	607.401	397	6.695	580.223		397	6.691	583.818	397	6.69	854.019	397	6.692	199.684		397	6.703	608.061	397	6.688	702.905	397	6.69	673.211		397	6.701	761.041	397	6.688	668.263	397	6.69	574.594
398	6.71	0	398	6.708	1041.74	398	6.711	539.709		398	6.708	428.055	398	6.708	683.776	398	6.712	617.175		398	6.708	523.365	398	6.706	901.988	398	6.709	172.087		398	6.72	563.737	398	6.704	703.574	398	6.707	692.4		398	6.718	586.465	398	6.704	716.325	398	6.707	534.839
399	6.727	0	399	6.725	994.366	399	6.727	508.89		399	6.725	450.944	399	6.725	749.841	399	6.729	614.385		399	6.725	436.087	399	6.723	950.406	399	6.725	181.252		399	6.737	456.683	399	6.721	698.452	399	6.723	654.368		399	6.735	403.721	399	6.721	773.912	399	6.723	523.143
400	6.743	0	400	6.741	865.279	400	6.744	481.361		400	6.741	440.989	400	6.741	791.578	400	6.745	554.251		400	6.741	335.884	400	6.74	978.08	400	6.742	225.463		400	6.753	316.331	400	6.738	695.635	400	6.74	575.713		400	6.751	247.414	400	6.738	819.899	400	6.74	540.863
401	6.76	0	401	6.758	687.198	401	6.761	458.418		401	6.758	390.289	401	6.758	786.849	401	6.762	448.463		401	6.758	236.355	401	6.756	953.508	401	6.759	282.672		401	6.77	184.392	401	6.754	688.864	401	6.757	493.053		401	6.768	133.447	401	6.754	813.209	401	6.757	559.847
402	6.777	0	402	6.775	507.326	402	6.777	431.444		402	6.775	301.249	402	6.775	728.16	402	6.779	331.18		402	6.775	149.681	402	6.773	860.903	402	6.775	323.79		402	6.787	89.7478	402	6.771	664.201	402	6.773	435.04		402	6.785	62.2732	402	6.771	723.52	402	6.773	554.176
403	6.793	0	403	6.792	359.864	403	6.794	388.712		403	6.791	196.435	403	6.791	627.902	403	6.795	232.726		403	6.791	83.56	403	6.79	710.72	403	6.792	326.082		403	6.803	36.0334	403	6.788	604.535	403	6.79	397.972		403	6.801	24.2835	403	6.788	559.598	403	6.79	521.555
404	6.81	0	404	6.808	250.848	404	6.811	321.854		404	6.808	105.853	404	6.808	504.697	404	6.812	161.217		404	6.808	40.3383	404	6.806	530.9	404	6.809	283.924		404	6.82	11.8264	404	6.804	501.198	404	6.807	352.402		404	6.818	7.854	404	6.804	368.856	404	6.807	475.1
405	6.827	0	405	6.825	168.66	405	6.827	235.074		405	6.825	46.544	405	6.825	372.826	405	6.829	108.518		405	6.825	16.4315	405	6.823	353.112	405	6.825	210.652		405	6.837	3.08388	405	6.821	364.821	405	6.824	278.426		405	6.835	2.09378	405	6.821	204.759	405	6.823	418.177
406	6.843	0	406	6.842	103.529	406	6.844	146.326		406	6.842	16.5308	406	6.841	246.566	406	6.845	66.8113		406	6.841	5.57713	406	6.84	205.095	406	6.842	131.157		406	6.853	0.529793	406	6.838	226.678	406	6.84	185.636		406	6.852	0.38893	406	6.838	94.8798	406	6.84	343.732
407	6.86	0	407	6.858	54.7728	407	6.861	75.9697		407	6.858	4.78214	407	6.858	141.869	407	6.862	35.6032		407	6.858	1.4533	407	6.856	101.392	407	6.859	67.688		407	6.87	0	407	6.855	117.462	407	6.857	101.849		407	6.868	0	407	6.854	36.4418	407	6.857	251.535
408	6.877	0	408	6.875	24.2024	408	6.877	32.2629		408	6.875	1.03719	408	6.875	69.009	408	6.879	15.7277		408	6.875	0.343726	408	6.873	42.0639	408	6.875	28.6817		408	6.887	0	408	6.871	50.1135	408	6.874	45.2475		408	6.885	0	408	6.871	11.546	408	6.873	157.383
409	6.893	0	409	6.892	8.65357	409	6.894	11.1563		409	6.892	0	409	6.892	28.014	409	6.896	5.67701		409	6.891	0	409	6.89	14.1101	409	6.892	9.78425		409	6.903	0	409	6.888	17.3945	409	6.89	16.3176		409	6.902	0	409	6.888	2.76877	409	6.89	82.0972
410	6.91	0	410	6.908	2.55495	410	6.911	3.15912		410	6.908	0	410	6.908	9.37863	410	6.912	1.67613		410	6.908	0	410	6.906	3.91822	410	6.909	2.76137		410	6.92	0	410	6.905	4.87234	410	6.907	4.73279		410	6.918	0	410	6.904	0.435417	410	6.907	35.1555
411	6.927	0	411	6.925	0.604282	411	6.927	0.618824		411	6.925	0	411	6.925	2.49585	411	6.929	0.396428		411	6.925	0	411	6.923	0.808971	411	6.925	0.531757		411	6.937	0	411	6.921	1.01224	411	6.924	1.03847		411	6.935	0	411	6.921	0	411	6.923	12.3446
412	6.943	0	412	6.942	0	412	6.944	0		412	6.942	0	412	6.942	0.473677	412	6.946	0		412	6.942	0	412	6.94	0	412	6.942	0		412	6.953	0	412	6.938	0	412	6.94	0		412	6.952	0	412	6.938	0	412	6.94	3.43777
413	6.96	0	413	6.958	0	413	6.961	0		413	6.958	0	413	6.958	0	413	6.962	0		413	6.958	0	413	6.956	0	413	6.959	0		413	6.97	0	413	6.955	0	413	6.957	0		413	6.968	0	413	6.955	0	413	6.957	0.722919
414	6.977	0	414	6.975	0	414	6.977	0		414	6.975	0	414	6.975	0	414	6.979	0		414	6.975	0	414	6.973	0	414	6.975	0		414	6.987	0	414	6.971	0	414	6.974	0		414	6.985	0	414	6.971	0	414	6.973	0
415	6.994	0	415	6.992	0	415	6.994	0		415	6.992	0	415	6.992	0	415	6.996	0		415	6.992	0	415	6.99	0	415	6.992	0		415	7.004	0	415	6.988	0	415	6.99	0		415	7.002	0	415	6.988	0	415	6.99	0
416	7.01	0	416	7.008	0	416	7.011	0		416	7.008	0	416	7.008	0	416	7.012	0		416	7.008	0	416	7.006	0	416	7.009	0		416	7.02	0	416	7.005	0	416	7.007	0		416	7.018	0	416	7.005	0	416	7.007	0
417	7.027	0	417	7.025	0	417	7.027	0		417	7.025	0	417	7.025	0	417	7.029	0		417	7.025	0	417	7.023	0	417	7.025	0		417	7.037	0	417	7.021	0	417	7.024	0		417	7.035	0	417	7.021	0	417	7.023	0
418	7.044	0	418	7.042	0	418	7.044	0		418	7.042	0	418	7.042	0	418	7.046	0		418	7.042	0	418	7.04	0	418	7.042	0		418	7.054	0	418	7.038	0	418	7.04	0		418	7.052	0	418	7.038	0	418	7.04	0
419	7.06	0	419	7.058	0	419	7.061	0		419	7.058	0	419	7.058	0	419	7.062	0		419	7.058	0	419	7.056	0	419	7.059	0		419	7.07	0	419	7.055	0	419	7.057	0		419	7.068	0	419	7.055	0	419	7.057	0
420	7.077	0	420	7.075	0	420	7.077	0		420	7.075	0	420	7.075	0	420	7.079	0		420	7.075	0	420	7.073	0	420	7.075	0		420	7.087	0	420	7.071	0	420	7.074	0		420	7.085	0	420	7.071	0	420	7.073	0
421	7.094	0	421	7.092	0	421	7.094	0		421	7.092	0	421	7.092	0	421	7.096	0		421	7.092	0	421	7.09	0	421	7.092	0		421	7.104	0	421	7.088	0	421	7.09	0		421	7.102	0	421	7.088	0	421	7.09	0
422	7.11	0	422	7.108	0	422	7.111	0		422	7.108	0	422	7.108	0	422	7.112	0		422	7.108	0	422	7.106	0	422	7.109	0		422	7.12	0	422	7.105	0	422	7.107	0		422	7.118	0	422	7.105	0	422	7.107	0
423	7.127	0.388066	423	7.125	0	423	7.127	0		423	7.125	0	423	7.125	0	423	7.129	0		423	7.125	0	423	7.123	0	423	7.125	0		423	7.137	0	423	7.121	0	423	7.124	0		423	7.135	0	423	7.121	0	423	7.123	0
424	7.144	1.64077	424	7.142	0	424	7.144	0		424	7.142	0	424	7.142	0	424	7.146	0		424	7.142	0	424	7.14	0	424	7.142	0		424	7.154	0	424	7.138	0	424	7.14	0		424	7.152	0	424	7.138	0	424	7.14	0
425	7.16	5.55726	425	7.158	0	425	7.161	0		425	7.158	0	425	7.158	0.493219	425	7.162	0		425	7.158	0	425	7.156	0	425	7.159	0		425	7.17	0	425	7.155	0	425	7.157	0		425	7.168	0	425	7.155	0.703852	425	7.157	0
426	7.177	15.078	426	7.175	0	426	7.178	0		426	7.175	0	426	7.175	2.08537	426	7.179	0		426	7.175	0	426	7.173	0	426	7.176	0		426	7.187	0	426	7.171	0	426	7.174	0		426	7.185	0	426	7.171	2.97594	426	7.173	0
427	7.194	32.7716	427	7.192	0	427	7.194	0		427	7.192	0	427	7.192	7.0631	427	7.196	0		427	7.192	0	427	7.19	0	427	7.192	0.536862		427	7.204	0	427	7.188	0	427	7.19	0		427	7.202	0	427	7.188	10.0794	427	7.19	0
428	7.21	57.0586	428	7.208	0	428	7.211	0		428	7.208	0	428	7.208	19.1637	428	7.212	0		428	7.208	0	428	7.206	0	428	7.209	2.26989		428	7.22	0	428	7.205	0	428	7.207	0		428	7.218	0	428	7.205	27.3476	428	7.207	0.42432
429	7.227	79.5822	429	7.225	0	429	7.228	0		429	7.225	0	429	7.225	41.6516	429	7.229	0		429	7.225	0	429	7.223	0	429	7.226	7.68807		429	7.237	0	429	7.221	0	429	7.224	0		429	7.235	0	429	7.221	59.4392	429	7.224	1.79406
430	7.244	88.9161	430	7.242	0.570517	430	7.244	0		430	7.242	0	430	7.242	72.5197	430	7.246	0		430	7.242	0	430	7.24	0	430	7.242	20.8593		430	7.254	0	430	7.238	0	430	7.24	0		430	7.252	0	430	7.238	103.49	430	7.24	6.07644
431	7.26	79.5822	431	7.258	2.41219	431	7.261	0		431	7.258	0	431	7.258	101.146	431	7.262	0.505178		431	7.258	0	431	7.257	0	431	7.259	45.3372		431	7.27	1.02657	431	7.255	0	431	7.257	0		431	7.268	0	431	7.255	144.342	431	7.257	16.4866
432	7.277	57.0586	432	7.275	8.17003	432	7.278	0		432	7.275	0.467353	432	7.275	113.01	432	7.279	2.13593		432	7.275	0	432	7.273	0	432	7.276	78.9366		432	7.287	4.3404	432	7.271	0	432	7.274	0.513654		432	7.285	0	432	7.271	161.271	432	7.274	36.2464
433	7.294	32.7716	433	7.292	22.167	433	7.294	0		433	7.292	1.976	433	7.292	101.146	433	7.296	7.70512		433	7.292	0	433	7.29	0	433	7.292	110.096		433	7.304	15.1542	433	7.288	0	433	7.29	2.63739		433	7.302	0	433	7.288	144.342	433	7.29	65.2248
434	7.31	15.4711	434	7.309	48.1793	434	7.311	0		434	7.308	6.69268	434	7.308	72.5197	434	7.312	21.6187		434	7.308	0	434	7.307	0	434	7.309	123.462		434	7.32	41.8034	434	7.305	0	434	7.307	9.32444		434	7.318	0	434	7.305	103.49	434	7.307	97.5368
435	7.327	7.21922	435	7.325	83.885	435	7.328	0		435	7.325	18.1586	435	7.325	41.6516	435	7.329	49.403		435	7.325	0.566606	435	7.323	0	435	7.326	112.013		435	7.337	93.598	435	7.321	0.527357	435	7.324	26.6256		435	7.335	0	435	7.321	59.4392	435	7.324	128.867
436	7.344	7.2698	436	7.342	116.998	436	7.344	0		436	7.342	39.4672	436	7.342	19.1637	436	7.346	92.9796		436	7.342	2.39565	436	7.34	0	436	7.342	85.856		436	7.354	170.303	436	7.338	2.2297	436	7.34	61.4689		436	7.352	0.551264	436	7.338	27.3476	436	7.34	164.208
437	7.36	16.1416	437	7.359	130.72	437	7.361	0		437	7.358	68.7165	437	7.358	7.52671	437	7.362	145.089		437	7.358	8.11402	437	7.357	0	437	7.359	65.2751		437	7.37	254.728	437	7.355	7.55196	437	7.357	115.373		437	7.369	2.81202	437	7.355	10.0794	437	7.357	215.076
438	7.377	35.2275	438	7.375	116.998	438	7.378	0.460462		438	7.375	95.8419	438	7.375	4.57675	438	7.379	190.845		438	7.375	22.015	438	7.373	0	438	7.376	67.4498		438	7.387	317.934	438	7.372	20.4901	438	7.374	176.028		438	7.385	9.92901	438	7.371	3.4716	438	7.374	280.635
439	7.394	64.6801	439	7.392	83.885	439	7.394	2.44537		439	7.392	107.083	439	7.392	9.37828	439	7.396	216.524		439	7.392	47.849	439	7.39	0	439	7.392	98.3544		439	7.404	338.401	439	7.388	44.5345	439	7.391	220.728		439	7.402	28.3104	439	7.388	2.79957	439	7.39	334.413
440	7.41	99.2893	440	7.409	48.1793	440	7.411	8.70171		440	7.409	96.2873	440	7.408	25.6202	440	7.413	218.65		440	7.408	83.31	440	7.407	0	440	7.409	151.414		440	7.42	315.59	440	7.405	77.5391	440	7.407	232.503		440	7.419	65.2514	440	7.405	7.09816	440	7.407	340.25
441	7.427	131.556	441	7.425	22.167	441	7.428	25.0297		441	7.425	70.5999	441	7.425	60.2533	441	7.429	206.311		441	7.425	116.196	441	7.423	0	441	7.426	210.883		441	7.437	264.426	441	7.422	108.147	441	7.424	216.023		441	7.435	121.694	441	7.421	19.8821	441	7.424	285.802
442	7.444	155.07	442	7.442	8.17003	442	7.444	58.2543		442	7.442	45.8463	442	7.442	114.982	442	7.446	192.125		442	7.442	129.824	442	7.44	0	442	7.442	256.555		442	7.454	201.246	442	7.438	121.317	442	7.441	192.054		442	7.452	184.982	442	7.438	44.4938	442	7.44	195.387
443	7.46	169.166	443	7.459	2.41219	443	7.461	109.801		443	7.459	35.4664	443	7.459	179.806	443	7.463	185.166		443	7.458	116.196	443	7.457	0	443	7.459	270.462		443	7.47	137.745	443	7.455	110.68	443	7.457	177.079		443	7.469	229.965	443	7.455	81.8058	443	7.457	107.99
444	7.477	178.603	444	7.475	0.570517	444	7.478	167.725		444	7.475	44.3105	444	7.475	233.143	444	7.479	188.507		444	7.475	83.31	444	7.473	0	444	7.476	244.661		444	7.487	82.7249	444	7.472	86.5197	444	7.474	174.727		444	7.485	241.325	444	7.472	126.374	444	7.474	48.2162
445	7.494	191.678	445	7.492	0	445	7.494	207.734		445	7.492	67.4725	445	7.492	255.872	445	7.496	199.993		445	7.492	47.849	445	7.49	0	445	7.492	188.253		445	7.504	42.4216	445	7.488	70.2642	445	7.491	184.462		445	7.502	231.02	445	7.488	168.354	445	7.49	18.5903
446	7.511	215.824	446	7.509	0	446	7.511	208.649		446	7.509	91.8181	446	7.509	245.155	446	7.513	211.331		446	7.509	22.015	446	7.507	0	446	7.509	125.134		446	7.521	17.9753	446	7.505	80.1117	446	7.507	210.785		446	7.519	236.101	446	7.505	200.564	446	7.507	10.3148
447	7.527	247.758	447	7.525	0	447	7.528	169.933		447	7.525	102.065	447	7.525	212.173	447	7.529	210.077		447	7.525	8.64836	447	7.523	0	447	7.526	80.8757		447	7.537	6.37198	447	7.522	119.399	447	7.524	253.543		447	7.535	289.64	447	7.522	221.077	447	7.524	19.035
448	7.544	272.402	448	7.542	0.502325	448	7.544	112.182		448	7.542	91.8416	448	7.542	168.924	448	7.546	187.517		448	7.542	4.65487	448	7.54	0	448	7.542	68.7575		448	7.554	1.74746	448	7.538	172.742	448	7.541	296.709		448	7.552	391.412	448	7.538	230.297	448	7.54	49.1935
449	7.561	276.418	449	7.559	2.12387	449	7.561	59.9888		449	7.559	67.5717	449	7.559	122.198	449	7.563	147.385		449	7.559	8.21854	449	7.557	0	449	7.559	86.973		449	7.571	0.413298	449	7.555	212.169	449	7.557	314.822		449	7.569	504.333	449	7.555	231.59	449	7.557	107.951
450	7.577	258.593	450	7.575	7.19349	450	7.578	25.963		450	7.575	45.1718	450	7.575	77.6223	450	7.579	107.756		450	7.575	20.7613	450	7.573	0.674163	450	7.576	123.039		450	7.587	0	450	7.572	216.682	450	7.574	292.698		450	7.585	576.424	450	7.572	230.44	450	7.574	191.986
451	7.594	232.261	451	7.592	20.2034	451	7.594	9.08565		451	7.592	38.5988	451	7.592	41.797	451	7.596	91.7713		451	7.592	45.7688	451	7.59	2.85041	451	7.592	161.625		451	7.604	0.601456	451	7.588	189.652	451	7.591	236.011		451	7.602	570.017	451	7.588	233.731	451	7.59	278.779
452	7.611	221.05	452	7.609	45.3209	452	7.611	2.56817		452	7.609	55.3487	452	7.609	18.5151	452	7.613	114.828		452	7.609	81.8059	452	7.607	10.7093	452	7.609	191.861		452	7.621	2.543	452	7.605	155.033	452	7.607	164.198		452	7.619	482.113	452	7.605	245.261	452	7.607	337.274
453	7.627	253.844	453	7.625	83.682	453	7.628	0.982921		453	7.625	95.25	453	7.625	6.62829	453	7.629	171.535		453	7.625	120.986	453	7.623	30.6548	453	7.626	208.989		453	7.637	9.16953	453	7.622	135.274	453	7.624	97.9905		453	7.635	345.641	453	7.622	261.8	453	7.624	351.868
454	7.644	347.479	454	7.642	129.667	454	7.644	2.04815		454	7.642	148.81	454	7.642	1.95699	454	7.646	235.619		454	7.642	154.847	454	7.64	72.0406	454	7.642	214.384		454	7.654	25.7218	454	7.638	132.194	454	7.641	49.5055		454	7.652	209.828	454	7.638	272.171	454	7.64	334.19
455	7.661	487.231	455	7.659	173.026	455	7.661	6.93703		455	7.659	201.064	455	7.659	0.462856	455	7.663	274.865		455	7.659	184.549	455	7.657	140.117	455	7.659	217.361		455	7.671	59.8544	455	7.655	130.126	455	7.657	20.8947		455	7.669	114.666	455	7.655	262.371	455	7.657	305.548
456	7.677	629.087	456	7.675	203.875	456	7.678	18.8216		456	7.675	239.255	456	7.675	0	456	7.679	275.439		456	7.675	219.078	456	7.673	227.349	456	7.676	230.308		456	7.687	114.679	456	7.672	118.007	456	7.674	7.71297		456	7.685	79.2764	456	7.672	226.902	456	7.674	279.344
457	7.694	736.957	457	7.692	214.535	457	7.695	40.9082		457	7.692	259.673	457	7.692	0	457	7.696	250.464		457	7.692	260.691	457	7.69	309.594	457	7.692	256.514		457	7.704	186.63	457	7.688	103.627	457	7.691	4.67513		457	7.702	106.771	457	7.688	177.743	457	7.69	260.257
458	7.711	811.648	458	7.709	199.596	458	7.711	71.2253		458	7.709	266.748	458	7.709	0	458	7.713	222.052		458	7.709	295.538	458	7.707	354.613	458	7.709	281.996		458	7.721	265.362	458	7.705	106.583	458	7.707	10.7093		458	7.719	197.698	458	7.705	140.817	458	7.707	254.519
459	7.727	883.57	459	7.725	160.193	459	7.728	99.8846		459	7.725	262.732	459	7.725	0	459	7.729	201.784		459	7.725	305.872	459	7.723	340.861	459	7.726	287.642		459	7.737	341.262	459	7.722	141.832	459	7.724	30.6271		459	7.735	343.529	459	7.722	141.688	459	7.724	267.901
460	7.744	973.035	460	7.742	108.616	460	7.745	113.291		460	7.742	246.02	460	7.742	0	460	7.746	193.261		460	7.742	291.755	460	7.74	273.292	460	7.743	267.809		460	7.754	409.391	460	7.738	213.685	460	7.741	74.467		460	7.752	521.721	460	7.738	190.065	460	7.74	290.084
461	7.761	1061.42	461	7.759	63.0695	461	7.761	108.281		461	7.759	223.529	461	7.759	0	461	7.763	203.684		461	7.759	270.744	461	7.757	181.319	461	7.759	230.333		461	7.771	465.224	461	7.755	319.638	461	7.757	150.363		461	7.769	693.128	461	7.755	270.127	461	7.757	301.631
462	7.777	1109.4	462	7.775	37.9133	462	7.778	97.2323		462	7.775	219.627	462	7.775	0	462	7.779	242.449		462	7.775	265.169	462	7.774	100.006	462	7.776	185.156		462	7.787	499.418	462	7.772	457.65	462	7.774	254.651		462	7.785	818.548	462	7.772	347.976	462	7.774	295.518
463	7.794	1093.99	463	7.792	40.8508	463	7.795	103.365		463	7.792	267.541	463	7.792	0.622353	463	7.796	310.666		463	7.792	292.477	463	7.79	49.1503	463	7.793	139.763		463	7.804	503.468	463	7.788	618.389	463	7.791	367.083		463	7.802	880.245	463	7.788	396.169	463	7.791	294.091
464	7.811	1024.49	464	7.809	76.0014	464	7.811	143.659		464	7.809	385.01	464	7.809	2.63135	464	7.813	396.145		464	7.809	365.014	464	7.807	33.7587	464	7.809	104.866		464	7.821	476.322	464	7.805	778.345	464	7.807	461.979		464	7.819	891.388	464	7.805	413.705	464	7.807	327.484
465	7.827	925.573	465	7.825	140.484	465	7.828	216.033		465	7.825	558.345	465	7.825	9.50917	465	7.829	474.034		465	7.825	485.834	465	7.824	53.8184	465	7.826	102.143		465	7.837	431.655	465	7.822	905.167	465	7.824	528.661		465	7.835	879.579	465	7.822	424.872	465	7.824	396.86
466	7.844	811.734	466	7.842	220.246	466	7.845	297.206		466	7.842	749.318	466	7.842	26.7045	466	7.846	515.386		466	7.842	634.498	466	7.84	110.185	466	7.843	155.232		466	7.854	391.434	466	7.838	975.892	466	7.841	580.492		466	7.852	856.911	466	7.838	456.937	466	7.841	469.062
467	7.861	692.31	467	7.859	290.007	467	7.861	351.717		467	7.859	912.31	467	7.859	61.703	467	7.863	501.09		467	7.859	769.643	467	7.857	195.697	467	7.859	274.617		467	7.871	377.471	467	7.855	978.405	467	7.857	642.476		467	7.869	817.496	467	7.855	516.338	467	7.857	506.429
468	7.877	585.44	468	7.876	329.878	468	7.878	353.895		468	7.875	1018.49	468	7.875	118.353	468	7.879	440.305		468	7.875	851.247	468	7.874	290.172	468	7.876	444.623		468	7.887	397.402	468	7.872	912.177	468	7.874	721.63		468	7.885	760.594	468	7.872	585.073	468	7.874	495.433
469	7.894	512.104	469	7.892	341.242	469	7.895	307.637		469	7.892	1070.29	469	7.892	191.361	469	7.896	372.369		469	7.892	872.61	469	7.89	365.885	469	7.893	622.477		469	7.904	442.841	469	7.888	794.155	469	7.891	795.778		469	7.902	712.252	469	7.888	638.864	469	7.891	453.45
470	7.911	477.372	470	7.909	340.519	470	7.911	245.374		470	7.909	1097.27	470	7.909	270.52	470	7.913	346.323		470	7.909	864.109	470	7.907	411.04	470	7.909	761.469		470	7.921	495.089	470	7.905	660.883	470	7.908	831.328		470	7.919	711.457	470	7.905	665.66	470	7.907	418.188
471	7.927	464.08	471	7.926	336.893	471	7.928	201.626		471	7.926	1132.51	471	7.925	348.286	471	7.929	384.475		471	7.925	859.316	471	7.924	436.292	471	7.926	836.299		471	7.937	531.056	471	7.922	545.795	471	7.924	806.832		471	7.936	772.17	471	7.922	670.869	471	7.924	423.859
472	7.944	452.415	472	7.942	325.587	472	7.945	187.237		472	7.942	1188.07	472	7.942	425.982	472	7.946	466.106		472	7.942	865.886	472	7.94	457.391	472	7.943	844.892		472	7.954	536.143	472	7.939	464.699	472	7.941	736.091		472	7.952	865.444	472	7.938	665.786	472	7.941	483.342
473	7.961	436.2	473	7.959	300.111	473	7.961	190.663		473	7.959	1252.7	473	7.959	506.424	473	7.963	543.856		473	7.959	878.43	473	7.957	476.7	473	7.959	795.635		473	7.971	518.663	473	7.955	423.568	473	7.958	662.365		473	7.969	941.401	473	7.955	668.044	473	7.957	578.658
474	7.977	414.644	474	7.976	269.156	474	7.978	199.664		474	7.976	1313.8	474	7.976	584.503	474	7.98	580.253		474	7.975	908.562	474	7.974	486.162	474	7.976	702.863		474	7.987	508.083	474	7.972	434.224	474	7.974	643.102		474	7.986	973.028	474	7.972	693.405	474	7.974	672.957
475	7.994	380.648	475	7.992	252.373	475	7.995	218.691		475	7.992	1369.08	475	7.992	648.735	475	7.996	568.696		475	7.992	969.868	475	7.99	479.63	475	7.993	588.454		475	8.004	526.78	475	7.989	512.541	475	7.991	713.593		475	8.002	967.067	475	7.988	740.485	475	7.991	738.197
476	8.011	330.117	476	8.009	261.442	476	8.011	260.448		476	8.009	1420.74	476	8.009	694.538	476	8.013	524.061		476	8.009	1052.03	476	8.007	467.423	476	8.009	477.966		476	8.021	567.036	476	8.005	650.542	476	8.008	855.88		476	8.019	950.108	476	8.005	788.421	476	8.007	766.44
477	8.027	271.65	477	8.026	288.775	477	8.028	336.636		477	8.026	1459	477	8.026	726.206	477	8.03	463.21		477	8.025	1117.94	477	8.024	473.817	477	8.026	394.033		477	8.037	600.689	477	8.022	801.328	477	8.024	1003.05		477	8.036	948.404	477	8.022	816.78	477	8.024	763.415
478	8.044	218.76	478	8.042	320.45	478	8.045	449.606		478	8.042	1455.71	478	8.042	745.377	478	8.046	400.932		478	8.042	1140.08	478	8.04	521.287	478	8.043	350.953		478	8.054	609.453	478	8.039	906.633	478	8.041	1082.46		478	8.052	978.627	478	8.039	825.012	478	8.041	739.057
479	8.061	173.84	479	8.059	357.451	479	8.061	591.102		479	8.059	1388.37	479	8.059	743.854	479	8.063	361.206		479	8.059	1118.18	479	8.057	600.344	479	8.059	360.255		479	8.071	604.909	479	8.055	938.934	479	8.058	1065.16		479	8.069	1045.11	479	8.055	827.541	479	8.057	702.756
480	8.078	130.595	480	8.076	419.171	480	8.078	737.725		480	8.076	1265.51	480	8.076	709.679	480	8.08	377.922		480	8.076	1074.72	480	8.074	670.256	480	8.076	434.294		480	8.088	609.852	480	8.072	916.671	480	8.074	980.67		480	8.086	1138.93	480	8.072	836.284	480	8.074	665.572
481	8.094	88.8494	481	8.092	520.42	481	8.095	857.212		481	8.092	1119.37	481	8.092	646.99	481	8.096	473.056		481	8.092	1032.53	481	8.09	689.419	481	8.093	584.152		481	8.104	633.758	481	8.089	888.483	481	8.091	894.076		481	8.102	1242.04	481	8.089	853.849	481	8.091	642.652
482	8.111	58.911	482	8.109	647.092	482	8.111	924.765		482	8.109	976.578	482	8.109	581.087	482	8.113	634.454		482	8.109	999.814	482	8.107	651.012	482	8.109	798.878		482	8.121	665.06	482	8.105	905.654	482	8.108	862.363		482	8.119	1337.85	482	8.105	882.597	482	8.107	656.205
483	8.128	56.4636	483	8.126	760.074	483	8.128	930.418		483	8.126	847.138	483	8.126	541.486	483	8.13	818.838		483	8.126	971.542	483	8.124	589.536	483	8.126	1034.56		483	8.138	696.908	483	8.122	998.19	483	8.124	902.506		483	8.136	1419.9	483	8.122	936.261	483	8.124	733.758
484	8.144	96.6493	484	8.142	826.276	484	8.145	878.382		484	8.142	741.747	484	8.142	532.494	484	8.146	974.704		484	8.142	937.447	484	8.14	555.034	484	8.143	1231.55		484	8.154	745.261	484	8.139	1164.05	484	8.141	986.893		484	8.152	1496.47	484	8.139	1029.52	484	8.141	884.317
485	8.161	188.817	485	8.159	839.343	485	8.161	789.734		485	8.159	676.909	485	8.159	531.836	485	8.163	1063.6		485	8.159	885.248	485	8.157	583.543	485	8.159	1345.2		485	8.171	837.156	485	8.155	1365.19	485	8.158	1077.35		485	8.169	1584.9	485	8.155	1161.3	485	8.157	1079.32
486	8.178	330.825	486	8.176	809.156	486	8.178	699.843		486	8.176	673.423	486	8.176	522.965	486	8.18	1075.5		486	8.176	809.525	486	8.174	682.202	486	8.176	1356.82		486	8.188	979.615	486	8.172	1541.78	486	8.174	1154.16		486	8.186	1688.61	486	8.172	1316.86	486	8.174	1261.86
487	8.194	498.533	487	8.192	738.02	487	8.195	644.91		487	8.192	749.379	487	8.192	514.067	487	8.196	1025.94		487	8.192	726.809	487	8.19	828.094	487	8.193	1271.5		487	8.204	1141.62	487	8.189	1643.02	487	8.191	1208.16		487	8.202	1773.91	487	8.189	1484.73	487	8.191	1377.34
488	8.211	648.846	488	8.209	627.296	488	8.211	650.119		488	8.209	903.896	488	8.209	524.888	488	8.213	944.342		488	8.209	676.844	488	8.207	982.014	488	8.209	1121.91		488	8.221	1279.99	488	8.205	1659.95	488	8.208	1238.89		488	8.219	1779.66	488	8.205	1650.82	488	8.207	1408.19
489	8.228	738.642	489	8.226	501.427	489	8.228	725.73		489	8.226	1098.53	489	8.226	553.556	489	8.23	864.033		489	8.226	697.304	489	8.224	1111.09	489	8.226	971.697		489	8.238	1370.91	489	8.222	1630.29	489	8.224	1249.49		489	8.236	1666.76	489	8.222	1785.17	489	8.224	1382.03
490	8.244	748.902	490	8.242	411.464	490	8.245	859.728		490	8.242	1274.32	490	8.242	579.961	490	8.246	808.371		490	8.242	798.439	490	8.24	1205.51	490	8.243	893.063		490	8.254	1424.15	490	8.239	1593.93	490	8.241	1258.76		490	8.252	1469.77	490	8.239	1852.75	490	8.241	1343.91
491	8.261	697.991	491	8.259	400.825	491	8.262	1017.51		491	8.259	1394.7	491	8.259	588.998	491	8.263	784.275		491	8.259	947.353	491	8.257	1270.46	491	8.26	919.781		491	8.271	1461.61	491	8.255	1561.58	491	8.258	1291.04		491	8.269	1277.96	491	8.255	1842.16	491	8.257	1323.16
492	8.278	629.716	492	8.276	467.81	492	8.278	1153.96		492	8.276	1465.79	492	8.276	587.214	492	8.28	783.663		492	8.276	1090.39	492	8.274	1308.82	492	8.276	1016.53		492	8.288	1500.09	492	8.272	1516.35	492	8.274	1355.38		492	8.286	1172.05	492	8.272	1781.94	492	8.274	1317.78
493	8.294	586.874	493	8.292	563.662	493	8.295	1245.8		493	8.292	1516.39	493	8.292	586.777	493	8.296	800.855		493	8.292	1192.41	493	8.29	1307.73	493	8.293	1105.63		493	8.304	1537.81	493	8.289	1454.72	493	8.291	1432.99		493	8.302	1164.94	493	8.289	1720.19	493	8.291	1300.96
494	8.311	592.104	494	8.309	639.681	494	8.312	1306.15		494	8.309	1562.23	494	8.309	594.061	494	8.313	841.37		494	8.309	1263.19	494	8.307	1256.17	494	8.31	1121.01		494	8.321	1554.99	494	8.305	1402.96	494	8.308	1485.51		494	8.319	1214.44	494	8.305	1688.47	494	8.308	1249.2
495	8.328	650.544	495	8.326	685.763	495	8.328	1361.57		495	8.326	1600.61	495	8.326	612.745	495	8.33	904.501		495	8.326	1338.12	495	8.324	1165.44	495	8.326	1060.28		495	8.338	1534.68	495	8.322	1397.45	495	8.324	1484.62		495	8.336	1278.29	495	8.322	1679.26	495	8.324	1163.93
496	8.344	757.005	496	8.342	729.976	496	8.345	1424.25		496	8.342	1627.67	496	8.342	644.499	496	8.346	972.05		496	8.342	1443.31	496	8.341	1075.09	496	8.343	981.287		496	8.354	1486.85	496	8.339	1445.37	496	8.341	1437.36		496	8.352	1353.61	496	8.339	1663.24	496	8.341	1077
497	8.361	892.424	497	8.359	804.352	497	8.362	1482.64		497	8.359	1643.05	497	8.359	690.018	497	8.363	1017.17		497	8.359	1576.99	497	8.357	1026.91	497	8.36	960.777		497	8.371	1448.86	497	8.355	1518.73	497	8.358	1381.63		497	8.369	1456.18	497	8.355	1629.97	497	8.358	1027
498	8.378	1019.24	498	8.376	909.388	498	8.378	1522.22		498	8.376	1650.9	498	8.376	754.006	498	8.38	1032.58		498	8.376	1727.75	498	8.374	1041.82	498	8.376	1042.02		498	8.388	1453.51	498	8.372	1576.26	498	8.374	1364.84		498	8.386	1577.04	498	8.372	1598.18	498	8.374	1037.5
499	8.394	1089.75	499	8.393	1009.39	499	8.395	1545.42		499	8.392	1661.7	499	8.392	849.242	499	8.396	1035.73		499	8.392	1891.09	499	8.391	1115.47	499	8.393	1211.3		499	8.404	1505.61	499	8.389	1587.89	499	8.391	1422.32		499	8.402	1677.37	499	8.389	1605.69	499	8.391	1108.39
500	8.411	1075.71	500	8.409	1059.14	500	8.412	1571.77		500	8.409	1699.29	500	8.409	982.2	500	8.413	1049.76		500	8.409	2059.69	500	8.407	1222.54	500	8.41	1415.35		500	8.421	1573.66	500	8.405	1543.87	500	8.408	1564.52		500	8.419	1730.84	500	8.405	1673.95	500	8.408	1224.94
501	8.428	995.854	501	8.426	1044.28	501	8.428	1626.07		501	8.426	1784.15	501	8.426	1140.52	501	8.43	1083.26		501	8.426	2203.74	501	8.424	1333	501	8.426	1599.24		501	8.438	1614.4	501	8.422	1449.04	501	8.424	1768.95		501	8.436	1764.25	501	8.422	1784.26	501	8.424	1361.93
502	8.444	904.434	502	8.443	999.931	502	8.445	1718.94		502	8.442	1910.71	502	8.442	1289.28	502	8.446	1130.68		502	8.442	2278.47	502	8.441	1430.54	502	8.443	1730.77		502	8.454	1618.03	502	8.439	1321.11	502	8.441	1984.91		502	8.453	1833.1	502	8.439	1893.91	502	8.441	1492.67
503	8.461	839.454	503	8.459	986.669	503	8.462	1833.47		503	8.459	2044.97	503	8.459	1386.48	503	8.463	1183.8		503	8.459	2251.99	503	8.457	1530.99	503	8.46	1803.65		503	8.471	1629.74	503	8.456	1195.66	503	8.458	2159.03		503	8.469	1977.3	503	8.455	1973.8	503	8.458	1594.56
504	8.478	791.71	504	8.476	1040.57	504	8.478	1933.52		504	8.476	2143.63	504	8.476	1410.71	504	8.48	1241.85		504	8.476	2125.45	504	8.474	1672.24	504	8.476	1826.46		504	8.488	1713.03	504	8.472	1124.39	504	8.475	2269.05		504	8.486	2194.08	504	8.472	2029.53	504	8.474	1660.47
505	8.494	727.811	505	8.493	1154.91	505	8.495	1979.82		505	8.493	2177.12	505	8.492	1375.11	505	8.496	1318.2		505	8.492	1934.55	505	8.491	1874.02	505	8.493	1805.01		505	8.504	1883.35	505	8.489	1158.87	505	8.491	2327.2		505	8.503	2435.92	505	8.489	2074.44	505	8.491	1698.49
506	8.511	634.984	506	8.509	1300.07	506	8.512	1960.16		506	8.509	2148.01	506	8.509	1326.77	506	8.513	1424.9		506	8.509	1736.98	506	8.507	2106.04	506	8.51	1739.95		506	8.521	2093.48	506	8.506	1317.68	506	8.508	2362.88		506	8.519	2644.91	506	8.505	2096.48	506	8.508	1719.44
507	8.528	535.725	507	8.526	1456.03	507	8.528	1914.75		507	8.526	2097.69	507	8.526	1315.83	507	8.53	1555.13		507	8.526	1585.15	507	8.524	2296	507	8.526	1633.93		507	8.538	2273.21	507	8.522	1573.93	507	8.525	2392.99		507	8.536	2785.09	507	8.522	2056.46	507	8.524	1725.93
508	8.544	460.333	508	8.543	1614.48	508	8.545	1914.82		508	8.543	2079.56	508	8.543	1364.85	508	8.547	1684.34		508	8.542	1499.04	508	8.541	2388.13	508	8.543	1502.73		508	8.554	2381.58	508	8.539	1859.29	508	8.541	2412.08		508	8.553	2861.45	508	8.539	1937.01	508	8.541	1720.61
509	8.561	418.661	509	8.559	1765.96	509	8.562	1995.45		509	8.559	2115.12	509	8.559	1449.74	509	8.563	1787.41		509	8.559	1463.62	509	8.557	2394.73	509	8.56	1385.91		509	8.571	2407.4	509	8.556	2089.43	509	8.558	2401.25		509	8.569	2891.15	509	8.556	1780.47	509	8.558	1720.25
510	8.578	402.783	510	8.576	1896.49	510	8.578	2112.25		510	8.576	2168.35	510	8.576	1529.67	510	8.58	1855.85		510	8.576	1444.22	510	8.574	2378.12	510	8.576	1340.41		510	8.588	2345.89	510	8.572	2208.14	510	8.575	2342.54		510	8.586	2875.57	510	8.572	1667.67	510	8.574	1751.98
511	8.594	401.729	511	8.593	1994.53	511	8.595	2171.49		511	8.593	2169.33	511	8.593	1584.67	511	8.597	1889.51		511	8.593	1412.47	511	8.591	2387.73	511	8.593	1413.83		511	8.604	2188.26	511	8.589	2230.69	511	8.591	2237.36		511	8.603	2799.53	511	8.589	1655.04	511	8.591	1831.35
512	8.611	403.11	512	8.609	2058.5	512	8.612	2121.17		512	8.609	2065.43	512	8.609	1620.99	512	8.613	1899.96		512	8.609	1361.08	512	8.607	2419.22	512	8.61	1601.08		512	8.621	1943.56	512	8.606	2228.93	512	8.608	2121.15		512	8.619	2653.49	512	8.606	1729.82	512	8.608	1946.1
513	8.628	389.203	513	8.626	2096.9	513	8.628	1996.04		513	8.626	1854.56	513	8.626	1647.44	513	8.63	1908.52		513	8.626	1299.25	513	8.624	2433.02	513	8.626	1838.32		513	8.638	1663.88	513	8.622	2268.17	513	8.625	2050.05		513	8.636	2445.97	513	8.622	1832.86	513	8.624	2059.56
514	8.645	346.56	514	8.643	2121.68	514	8.645	1880.58		514	8.643	1586.76	514	8.643	1661.27	514	8.647	1947.02		514	8.643	1237.74	514	8.641	2398.14	514	8.643	2052.36		514	8.655	1430.72	514	8.639	2350.31	514	8.641	2059.98		514	8.653	2199.48	514	8.639	1911.49	514	8.641	2133.91
515	8.661	276.725	515	8.659	2146.57	515	8.662	1833.17		515	8.659	1330.87	515	8.659	1662.01	515	8.663	2034.01		515	8.659	1188.81	515	8.657	2319.85	515	8.66	2209.74		515	8.671	1304.41	515	8.656	2412.3	515	8.658	2137.42		515	8.669	1954.78	515	8.656	1961.23	515	8.658	2147.46
516	8.678	195.818	516	8.676	2177.86	516	8.678	1845.42		516	8.676	1137.58	516	8.676	1655.6	516	8.68	2152.48		516	8.676	1169.63	516	8.674	2226.5	516	8.676	2327.7		516	8.688	1278.57	516	8.672	2386.05	516	8.675	2237.08		516	8.686	1758.32	516	8.672	2007.08	516	8.674	2115.58
517	8.695	127.551	517	8.693	2194.5	517	8.695	1866.73		517	8.693	1019.25	517	8.693	1656.96	517	8.697	2251.98		517	8.693	1189.83	517	8.691	2140.93	517	8.693	2440.63		517	8.705	1285.68	517	8.689	2268.68	517	8.691	2317.18		517	8.703	1649.62	517	8.689	2049.41	517	8.691	2085.62
518	8.711	92.7937	518	8.709	2161.11	518	8.712	1861.42		518	8.709	955.317	518	8.709	1683.73	518	8.713	2281.5		518	8.709	1238.68	518	8.707	2058.02	518	8.71	2557.78		518	8.721	1254.21	518	8.706	2140.97	518	8.708	2348.93		518	8.719	1639.28	518	8.706	2052.62	518	8.708	2114.75
519	8.728	101.75	519	8.726	2078.73	519	8.728	1836.21		519	8.726	912.515	519	8.726	1748.69	519	8.73	2225.99		519	8.726	1287.15	519	8.724	1969.66	519	8.726	2657.48		519	8.738	1162.72	519	8.722	2109.61	519	8.725	2311.06		519	8.736	1707.19	519	8.722	1983.82	519	8.724	2219.81
520	8.745	149.828	520	8.743	2001.43	520	8.745	1827.35		520	8.743	867.184	520	8.743	1849.88	520	8.747	2109.35		520	8.743	1304.84	520	8.741	1893.92	520	8.743	2721.09		520	8.755	1046.41	520	8.739	2221.87	520	8.741	2199.4		520	8.753	1821.77	520	8.739	1859.34	520	8.741	2353.39
521	8.761	215.535	521	8.759	1987.73	521	8.762	1867.5		521	8.759	819.188	521	8.759	1966.23	521	8.763	1964.78		521	8.759	1274.54	521	8.757	1868.68	521	8.76	2742.71		521	8.771	959.705	521	8.756	2420.93	521	8.758	2032.84		521	8.769	1952.69	521	8.756	1735.12	521	8.758	2437.14
522	8.778	267.001	522	8.776	2040.35	522	8.779	1956.24		522	8.776	787.634	522	8.776	2064.06	522	8.78	1812.21		522	8.776	1199.76	522	8.774	1916.32	522	8.777	2726.28		522	8.788	934.705	522	8.772	2577.76	522	8.775	1845.66		522	8.786	2078.64	522	8.772	1673.67	522	8.774	2426.68
523	8.795	277.886	523	8.793	2106.16	523	8.795	2055.44		523	8.793	791.042	523	8.793	2115.35	523	8.797	1662.02		523	8.793	1105.31	523	8.791	2011	523	8.793	2671.27		523	8.805	969.915	523	8.789	2582.83	523	8.791	1663.08		523	8.803	2177.6	523	8.789	1708.61	523	8.791	2339.03
524	8.811	243.271	524	8.809	2129.96	524	8.812	2107.86		524	8.809	835.619	524	8.809	2117.98	524	8.813	1531.15		524	8.809	1028.33	524	8.807	2085.96	524	8.81	2570.78		524	8.821	1042.89	524	8.806	2421.48	524	8.808	1494.56		524	8.819	2230.33	524	8.806	1829.64	524	8.808	2227.29
525	8.828	179.133	525	8.826	2096.89	525	8.829	2078.61		525	8.826	915.193	525	8.826	2083.67	525	8.83	1433.55		525	8.826	1000.17	525	8.824	2080.55	525	8.827	2416.92		525	8.838	1119.25	525	8.822	2168.22	525	8.825	1349.08		525	8.836	2230.27	525	8.822	1981.4	525	8.824	2138.5
526	8.845	110.674	526	8.843	2018.46	526	8.845	1973.39		526	8.843	1015.37	526	8.843	2021.82	526	8.847	1368.1		526	8.843	1016.9	526	8.841	1983.08	526	8.843	2221.45		526	8.855	1165	526	8.839	1917.43	526	8.841	1254.74		526	8.853	2184.04	526	8.839	2079.39	526	8.841	2084.97
527	8.861	57.0201	527	8.859	1899.94	527	8.862	1812.92		527	8.859	1109.91	527	8.859	1926.52	527	8.863	1318.76		527	8.859	1039.5	527	8.857	1832.35	527	8.86	2021.12		527	8.871	1165.29	527	8.856	1723.2	527	8.858	1245.81		527	8.869	2106.08	527	8.856	2050.5	527	8.858	2041.29
528	8.878	24.302	528	8.876	1741.65	528	8.879	1609		528	8.876	1163.2	528	8.876	1788.13	528	8.88	1277.55		528	8.876	1027.43	528	8.874	1670.84	528	8.877	1850.9		528	8.888	1129.62	528	8.872	1587	528	8.875	1327		528	8.886	2021.74	528	8.872	1876.15	528	8.875	1961.59
529	8.895	8.49982	529	8.893	1562.6	529	8.895	1371.72		529	8.893	1151.65	529	8.893	1603.57	529	8.897	1245.11		529	8.893	980.709	529	8.891	1521.56	529	8.893	1707.46		529	8.905	1078.23	529	8.889	1492.55	529	8.891	1454.75		529	8.903	1961.53	529	8.889	1615.09	529	8.891	1814.98
530	8.911	2.26784	530	8.909	1401.68	530	8.912	1133.45		530	8.909	1080.62	530	8.909	1384.71	530	8.913	1214.95		530	8.909	939.001	530	8.908	1399.54	530	8.91	1563.08		530	8.921	1029.09	530	8.906	1434.13	530	8.908	1566.99		530	8.919	1933.75	530	8.906	1369.96	530	8.908	1607.34
531	8.928	0.536378	531	8.926	1293.55	531	8.929	944.51		531	8.926	980.569	531	8.926	1166.57	531	8.93	1168.71		531	8.926	945.145	531	8.924	1329.45	531	8.927	1408.84		531	8.938	998.447	531	8.922	1424.4	531	8.925	1626.17		531	8.936	1917.6	531	8.922	1222.27	531	8.925	1381.88
532	8.945	0.536458	532	8.943	1244.66	532	8.945	843.578		532	8.943	896.994	532	8.943	999.012	532	8.947	1103.6		532	8.943	1005.53	532	8.941	1326.83	532	8.943	1269.18		532	8.955	1009.12	532	8.939	1476	532	8.941	1631.13		532	8.953	1887.87	532	8.939	1202.91	532	8.941	1191.03
533	8.961	2.26818	533	8.96	1233.34	533	8.962	835.185		533	8.959	881.644	533	8.96	922.173	533	8.963	1050.59		533	8.959	1081.82	533	8.958	1381.63	533	8.96	1180.13		533	8.971	1069.95	533	8.956	1580.18	533	8.958	1599.49		533	8.969	1844.41	533	8.956	1299.15	533	8.958	1067.7
534	8.978	7.68229	534	8.976	1235.34	534	8.979	892.604		534	8.976	973.103	534	8.976	941.067	534	8.98	1048.25		534	8.976	1120.17	534	8.974	1461.78	534	8.977	1159.87		534	8.988	1157.67	534	8.972	1704.6	534	8.975	1550.09		534	8.986	1806.94	534	8.972	1480.45	534	8.975	1021.62
535	8.995	20.8437	535	8.993	1243.33	535	8.995	977.405		535	8.993	1162.01	535	8.993	1020.37	535	8.997	1107.99		535	8.993	1097.49	535	8.991	1546.07	535	8.993	1205.33		535	9.005	1231.32	535	8.989	1812.24	535	8.992	1495.88		535	9.003	1790.06	535	8.989	1699.07	535	8.991	1047.72
536	9.011	45.3031	536	9.01	1261.42	536	9.012	1060.66		536	9.01	1378.62	536	9.01	1113.02	536	9.013	1216.6		536	9.009	1035.35	536	9.008	1631.46	536	9.01	1306.36		536	9.021	1265	536	9.006	1882.46	536	9.008	1455.18		536	9.02	1792.39	536	9.006	1887.84	536	9.008	1131.52
537	9.028	78.8772	537	9.026	1286.39	537	9.029	1138.48		537	9.026	1530.89	537	9.026	1194.05	537	9.03	1352.96		537	9.026	980.823	537	9.024	1714.53	537	9.027	1440.8		537	9.038	1269.08	537	9.023	1919.12	537	9.025	1445.7		537	9.036	1795.24	537	9.022	1976.38	537	9.025	1248.9
538	9.045	111.398	538	9.043	1300.79	538	9.045	1219.57		538	9.043	1551.25	538	9.043	1258.47	538	9.047	1500.09		538	9.043	971.011	538	9.041	1777.75	538	9.043	1572.39		538	9.055	1265.95	538	9.039	1936.06	538	9.042	1478.33		538	9.053	1778.42	538	9.039	1938.25	538	9.041	1367.96
539	9.061	128.772	539	9.06	1283.68	539	9.062	1311.42		539	9.06	1431.78	539	9.06	1286.12	539	9.064	1633.89		539	9.059	1007.7	539	9.058	1812.17	539	9.06	1658.07		539	9.071	1262.79	539	9.056	1947.72	539	9.058	1548.81		539	9.07	1734.63	539	9.056	1819.4	539	9.058	1456.48
540	9.078	129.846	540	9.076	1230.61	540	9.079	1409.89		540	9.076	1226.4	540	9.076	1240.69	540	9.08	1715.85		540	9.076	1055.65	540	9.074	1839.7	540	9.077	1672.76		540	9.088	1248.47	540	9.073	1966.05	540	9.075	1637.9		540	9.086	1676.38	540	9.072	1709.17	540	9.075	1494.83
541	9.095	133.924	541	9.093	1163.97	541	9.095	1505.4		541	9.093	1019.54	541	9.093	1110.54	541	9.097	1702.34		541	9.093	1066.74	541	9.091	1889.79	541	9.093	1629.39		541	9.105	1210.28	541	9.089	1996.85	541	9.092	1717.26		541	9.103	1626.16	541	9.089	1679.22	541	9.091	1486.68
542	9.111	167.489	542	9.11	1126.41	542	9.112	1587.08		542	9.11	871.611	542	9.11	946.779	542	9.114	1572.55		542	9.109	1013.43	542	9.108	1952.1	542	9.11	1571.67		542	9.121	1140.76	542	9.106	2033.7	542	9.108	1760.38		542	9.12	1605.55	542	9.106	1749.49	542	9.108	1456.26
543	9.128	242.196	543	9.126	1157.35	543	9.129	1639.86		543	9.126	783.077	543	9.126	832.717	543	9.13	1356.76		543	9.126	903.242	543	9.124	1964.71	543	9.127	1541.5		543	9.138	1041.05	543	9.123	2056.39	543	9.125	1755		543	9.136	1618.43	543	9.123	1888.61	543	9.125	1439.15
544	9.145	339.786	544	9.143	1269.43	544	9.145	1650.57		544	9.143	708.875	544	9.143	827.705	544	9.147	1134.3		544	9.143	757.73	544	9.141	1860.24	544	9.143	1555.75		544	9.155	925.197	544	9.139	2036.55	544	9.142	1713.06		544	9.153	1644.22	544	9.139	2033.24	544	9.141	1464.51
545	9.162	424.125	545	9.16	1436.42	545	9.162	1616.3		545	9.16	605.935	545	9.16	929.933	545	9.164	986.479		545	9.16	591.879	545	9.158	1638.03	545	9.16	1604.51		545	9.172	818.779	545	9.156	1955.74	545	9.158	1662.59		545	9.17	1648.07	545	9.156	2121.65	545	9.158	1545.23
546	9.178	466.56	546	9.176	1611.34	546	9.179	1549.16		546	9.176	470.911	546	9.176	1090.71	546	9.18	940.738		546	9.176	418.255	546	9.174	1371.16	546	9.177	1661.61		546	9.188	739.059	546	9.173	1816.7	546	9.175	1628.23		546	9.186	1604.08	546	9.173	2125.1	546	9.175	1663.72
547	9.195	458.041	547	9.193	1746.05	547	9.195	1465.08		547	9.193	336.59	547	9.193	1247.08	547	9.197	956.596		547	9.193	260.159	547	9.191	1146.35	547	9.193	1696.8		547	9.205	681.116	547	9.189	1656.16	547	9.192	1609.46		547	9.203	1511.67	547	9.189	2052.81	547	9.191	1777.69
548	9.212	403.551	548	9.21	1805.52	548	9.212	1377.2		548	9.21	244.457	548	9.21	1352.29	548	9.214	964.273		548	9.21	145.033	548	9.208	999.216	548	9.21	1684.12		548	9.222	628.096	548	9.206	1529.93	548	9.208	1582.33		548	9.22	1389.86	548	9.206	1939.79	548	9.208	1834.11
549	9.228	318.225	549	9.226	1778.03	549	9.229	1297.11		549	9.226	214.426	549	9.226	1390.52	549	9.23	920.535		549	9.226	91.3371	549	9.224	915.869	549	9.227	1614.98		549	9.238	559.546	549	9.223	1479.61	549	9.225	1515.16		549	9.236	1262.38	549	9.223	1811.97	549	9.225	1798.95
550	9.245	232.304	550	9.243	1691.29	550	9.245	1233.53		550	9.243	234.881	550	9.243	1375.15	550	9.247	828.058		550	9.243	99.6905	550	9.241	863.33	550	9.243	1503.96		550	9.255	465.561	550	9.239	1502.87	550	9.242	1389.93		550	9.253	1143.34	550	9.239	1675.4	550	9.241	1677.6
551	9.262	181.578	551	9.26	1601.07	551	9.262	1187.77		551	9.26	271.752	551	9.26	1339.66	551	9.264	725.802		551	9.26	156.661	551	9.258	820.109	551	9.26	1383.61		551	9.272	358.888	551	9.256	1556.7	551	9.258	1215.06		551	9.27	1031.23	551	9.256	1532.28	551	9.258	1504.85
552	9.278	184.269	552	9.276	1547.55	552	9.279	1153.39		552	9.276	291.688	552	9.276	1317.11	552	9.28	661.735		552	9.276	235.845	552	9.274	781.641	552	9.277	1286.37		552	9.288	268.738	552	9.273	1586.74	552	9.275	1021.45		552	9.286	911.609	552	9.273	1408.14	552	9.275	1319.75
553	9.295	224.615	553	9.293	1512.3	553	9.295	1122.39		553	9.293	284.494	553	9.293	1306.36	553	9.297	654.934		553	9.293	305.631	553	9.291	760.971	553	9.293	1227.1		553	9.305	218.787	553	9.289	1567.92	553	9.292	836.966		553	9.303	766.734	553	9.289	1344.5	553	9.291	1145.5
554	9.312	263.307	554	9.31	1427.79	554	9.312	1086.97		554	9.31	266.921	554	9.31	1266.02	554	9.314	678.435		554	9.31	346.801	554	9.308	773.667	554	9.31	1199.77		554	9.322	202.838	554	9.306	1513.05	554	9.308	672.156		554	9.32	592.737	554	9.306	1352.21	554	9.308	992.07
555	9.328	263.549	555	9.326	1242	555	9.329	1035.21		555	9.326	269.391	555	9.326	1148.76	555	9.33	674.63		555	9.326	369.49	555	9.324	823.904	555	9.327	1179.65		555	9.338	192.066	555	9.323	1446.99	555	9.325	524.538		555	9.336	408.516	555	9.323	1378.68	555	9.325	870.479
556	9.345	220.804	556	9.343	970.956	556	9.346	950.453		556	9.343	307.451	556	9.343	946.778	556	9.347	606.041		556	9.343	406.983	556	9.341	896.007	556	9.344	1141.73		556	9.355	162.464	556	9.339	1373.72	556	9.342	395.22		556	9.353	251.929	556	9.339	1340.87	556	9.341	792.798
557	9.362	163.017	557	9.36	687.923	557	9.362	821.109		557	9.36	366.558	557	9.36	700.396	557	9.364	489.84		557	9.36	484.072	557	9.358	948.49	557	9.36	1080.7		557	9.372	114.979	557	9.356	1266.22	557	9.358	298.931		557	9.37	156.167	557	9.356	1193.65	557	9.358	759.185
558	9.378	123.461	558	9.376	466.857	558	9.379	659.31		558	9.376	408.207	558	9.376	471.628	558	9.38	382.516		558	9.376	590.95	558	9.374	924.105	558	9.377	1018.85		558	9.388	68.3617	558	9.373	1095.89	558	9.375	257.074		558	9.386	132.805	558	9.373	967.97	558	9.375	744.697
559	9.395	116.554	559	9.393	340.818	559	9.396	497.397		559	9.393	400.523	559	9.393	309.911	559	9.397	328.149		559	9.393	680.097	559	9.391	790.819	559	9.394	988.094		559	9.405	41.0038	559	9.389	868.909	559	9.392	279.676		559	9.403	168	559	9.389	737.931	559	9.391	722.197
560	9.412	130.511	560	9.41	297.574	560	9.412	364.541		560	9.41	345.051	560	9.41	234.233	560	9.414	320.683		560	9.41	700.234	560	9.408	575.628	560	9.41	998.157		560	9.422	41.7699	560	9.406	638.567	560	9.408	346.956		560	9.42	229.734	560	9.406	561.703	560	9.408	688.579
561	9.428	143.783	561	9.426	298.338	561	9.429	267.285		561	9.426	277.813	561	9.426	230.549	561	9.43	319.317		561	9.426	639.823	561	9.425	351.795	561	9.427	1021.14		561	9.438	71.5792	561	9.423	475.635	561	9.425	412.973		561	9.436	284.324	561	9.423	458.228	561	9.425	672.389
562	9.445	148.384	562	9.443	311.229	562	9.446	202.605		562	9.443	240.758	562	9.443	270.599	562	9.447	295.863		562	9.443	541.701	562	9.441	187.13	562	9.444	1011.4		562	9.455	124.897	562	9.439	421.663	562	9.442	441.299		562	9.453	311.424	562	9.439	418.69	562	9.442	704.979
563	9.462	157.38	563	9.46	321.375	563	9.462	176.816		563	9.46	246.751	563	9.46	330.049	563	9.464	264.459		563	9.46	466.658	563	9.458	112.222	563	9.46	941.065		563	9.472	187.879	563	9.456	471.699	563	9.458	430.881		563	9.47	315.001	563	9.456	421.733	563	9.458	787.237
564	9.478	187.977	564	9.477	328.448	564	9.479	209.088		564	9.476	273.731	564	9.476	390.161	564	9.48	260.51		564	9.476	438.474	564	9.475	126.487	564	9.477	821.85		564	9.488	242.656	564	9.473	591.521	564	9.475	407.733		564	9.486	314.377	564	9.473	443.162	564	9.475	880.863
565	9.495	237.096	565	9.493	331.716	565	9.496	307.336		565	9.493	286.322	565	9.493	434.984	565	9.497	305.465		565	9.493	435.275	565	9.491	218.995	565	9.494	697.766		565	9.505	279.314	565	9.489	741.016	565	9.492	395.089		565	9.503	334.915	565	9.489	467.51	565	9.492	933.163
566	9.512	276.668	566	9.51	328.257	566	9.512	443.025		566	9.51	263.254	566	9.51	454.22	566	9.514	387.678		566	9.51	426.046	566	9.508	370.443	566	9.51	616.839		566	9.522	300.723	566	9.506	878.69	566	9.508	396.658		566	9.52	394.174	566	9.506	499.705	566	9.508	908.91
567	9.528	278.37	567	9.527	313.145	567	9.529	554.834		567	9.526	210.278	567	9.527	452.124	567	9.53	477.573		567	9.526	401.14	567	9.525	552.51	567	9.527	594.838		567	9.538	320.141	567	9.523	965.169	567	9.525	413.87		567	9.537	484.762	567	9.523	551.802	567	9.525	804.845
568	9.545	242.009	568	9.543	288.754	568	9.546	586.559		568	9.543	154.871	568	9.543	442.853	568	9.547	547.691		568	9.543	367.664	568	9.541	731.608	568	9.544	600.325		568	9.555	355.341	568	9.54	967.527	568	9.542	463.349		568	9.553	571.42	568	9.539	621.718	568	9.542	648.951
569	9.562	196.431	569	9.56	265.088	569	9.562	529.615		569	9.56	123.593	569	9.56	430.835	569	9.564	583.009		569	9.56	327.533	569	9.558	883.055	569	9.56	581.758		569	9.572	419.954	569	9.556	878.891	569	9.559	564.349		569	9.57	611.723	569	9.556	686.398	569	9.558	489.12
570	9.578	175.089	570	9.577	247.408	570	9.579	427.176		570	9.577	124.775	570	9.577	407.84	570	9.58	585.838		570	9.576	277.303	570	9.575	993.704	570	9.577	522.361		570	9.588	508.826	570	9.573	727.605	570	9.575	706.99		570	9.587	587.265	570	9.573	730.838	570	9.575	375.928
571	9.595	191.726	571	9.593	230.499	571	9.596	341.395		571	9.593	142.502	571	9.593	371.783	571	9.597	565.953		571	9.593	222.339	571	9.591	1046.68	571	9.594	457.854		571	9.605	587.596	571	9.59	563.44	571	9.592	836.012		571	9.603	515.807	571	9.589	765.359	571	9.592	344.404
572	9.612	246.327	572	9.61	210.681	572	9.612	311.149		572	9.61	150.123	572	9.61	332.118	572	9.614	530.895		572	9.61	179.974	572	9.608	1022.04	572	9.61	439.692		572	9.622	606.518	572	9.606	427.38	572	9.609	876.954		572	9.62	445.703	572	9.606	814.739	572	9.608	401.964
573	9.628	343.753	573	9.627	202.514	573	9.629	341.953		573	9.627	132.386	573	9.627	299.404	573	9.631	479.457		573	9.626	163.023	573	9.625	917.688	573	9.627	487.834		573	9.638	538.399	573	9.623	339.255	573	9.625	797.153		573	9.637	426.707	573	9.623	890.975	573	9.625	533.832
574	9.645	498.559	574	9.643	226.313	574	9.646	420.963		574	9.643	95.1506	574	9.643	274.526	574	9.647	411.471		574	9.643	165.148	574	9.641	766.71	574	9.644	577.357		574	9.655	402.78	574	9.64	304.36	574	9.642	638.854		574	9.653	475.362	574	9.639	973.975	574	9.642	701.947
575	9.662	717.248	575	9.66	288.201	575	9.662	527.759		575	9.66	57.3592	575	9.66	249.172	575	9.664	338.059		575	9.66	162.96	575	9.658	622.767	575	9.66	658.985		575	9.672	255.987	575	9.656	314.225	575	9.659	491.635		575	9.67	559.61	575	9.656	1015.84	575	9.658	857.302
576	9.678	973.777	576	9.677	369.695	576	9.679	632.591		576	9.677	35.5676	576	9.677	213.112	576	9.681	277.673		576	9.677	139.623	576	9.675	525.309	576	9.677	692.826		576	9.688	152.69	576	9.673	342.897	576	9.675	427.033		576	9.687	625.423	576	9.673	973.667	576	9.675	964.906
577	9.695	1212.55	577	9.693	442.655	577	9.696	693.783		577	9.693	38.0082	577	9.693	163.112	577	9.697	247.125		577	9.693	98.7735	577	9.691	482.438	577	9.694	672.178		577	9.705	116.523	577	9.69	354.831	577	9.692	449.316		577	9.703	646.858	577	9.69	849.835	577	9.692	1029.14
578	9.712	1372.14	578	9.71	490.852	578	9.712	675.47		578	9.71	65.9803	578	9.71	107.904	578	9.714	247.686		578	9.71	56.3535	578	9.708	476.12	578	9.71	622.547		578	9.722	141.648	578	9.706	327.132	578	9.709	507.527		578	9.72	644.839	578	9.706	695.835	578	9.708	1076.77
579	9.729	1417.08	579	9.727	515.922	579	9.729	570.209		579	9.727	112.388	579	9.727	61.7652	579	9.731	265.754		579	9.727	25.9279	579	9.725	477.234	579	9.727	573.893		579	9.739	210.697	579	9.723	266.635	579	9.725	546.101		579	9.737	672.875	579	9.723	568.415	579	9.725	1122.65
580	9.745	1354.17	580	9.743	538.511	580	9.746	409.76		580	9.743	161.257	580	9.743	36.2996	580	9.747	285.264		580	9.743	9.55617	580	9.741	459.247	580	9.744	543.529		580	9.755	307.347	580	9.74	209.316	580	9.742	543.223		580	9.753	776.653	580	9.74	480.671	580	9.742	1159.14
581	9.762	1222.56	581	9.76	585.428	581	9.762	247.489		581	9.76	195.533	581	9.76	36.2625	581	9.764	301.192		581	9.76	2.82144	581	9.758	409.602	581	9.76	540.673		581	9.772	420.73	581	9.756	198.948	581	9.759	517.799		581	9.77	966.773	581	9.756	415.388	581	9.758	1170.61
582	9.779	1075.04	582	9.777	674.182	582	9.779	126.145		582	9.777	209.222	582	9.777	61.6353	582	9.781	318.156		582	9.777	0.667312	582	9.775	332.357	582	9.777	581.293		582	9.789	529.589	582	9.773	257.904	582	9.775	504.448		582	9.787	1210.53	582	9.773	369.617	582	9.775	1140.57
583	9.795	959.117	583	9.793	791.981	583	9.796	60.5687		583	9.793	214.325	583	9.793	104.702	583	9.797	341.6		583	9.793	1.19675	583	9.791	248.166	583	9.794	675.691		583	9.805	594.56	583	9.79	370.169	583	9.792	523.348		583	9.803	1440.9	583	9.79	374.236	583	9.792	1061.09
584	9.812	899.568	584	9.81	891.179	584	9.812	45.0351		584	9.81	225.297	584	9.81	151.604	584	9.814	371.792		584	9.81	5.05996	584	9.808	191	584	9.81	803.623		584	9.822	581.504	584	9.806	488.809	584	9.809	562.021		584	9.82	1591.94	584	9.806	459.745	584	9.808	958.539
585	9.829	886.32	585	9.827	919.025	585	9.829	72.9126		585	9.827	248.626	585	9.827	188.244	585	9.831	397.716		585	9.827	18.5203	585	9.825	194.144	585	9.827	917.597		585	9.839	504.026	585	9.823	569.219	585	9.825	584.943		585	9.837	1641.44	585	9.823	608.92	585	9.825	895.177
586	9.845	882.363	586	9.843	867.322	586	9.846	139.587		586	9.843	282.715	586	9.843	215.196	586	9.847	408.494		586	9.843	52.3436	586	9.841	279.55	586	9.844	977.19		586	9.855	430.373	586	9.84	607.952	586	9.842	567.749		586	9.853	1629.65	586	9.84	757.905	586	9.842	930.545
587	9.862	853.576	587	9.86	779.736	587	9.863	247.997		587	9.86	325.602	587	9.86	253.215	587	9.864	408.769		587	9.86	122.12	587	9.858	438.587	587	9.861	982.423		587	9.872	433.403	587	9.856	654.799	587	9.859	520.875		587	9.87	1616.36	587	9.856	850.822	587	9.858	1061.95
588	9.879	798.153	588	9.877	715.69	588	9.879	402.867		588	9.877	373.712	588	9.877	327.943	588	9.881	420.426		588	9.877	235.663	588	9.875	633.885	588	9.877	964.159		588	9.889	530.231	588	9.873	770.789	588	9.875	483.471		588	9.887	1627.82	588	9.873	895.948	588	9.875	1219.21
589	9.895	740.702	589	9.893	713.303	589	9.896	606.603		589	9.893	417.795	589	9.893	448.91	589	9.897	462.294		589	9.893	383.752	589	9.891	814.781	589	9.894	961.862		589	9.905	669.786	589	9.89	976.896	589	9.892	500.593		589	9.903	1646.3	589	9.89	955.689	589	9.892	1316.68
590	9.912	701.614	590	9.91	790.508	590	9.913	843.724		590	9.91	451.862	590	9.91	604.508	590	9.914	540.104		590	9.91	539.809	590	9.908	941.277	590	9.911	1009.3		590	9.922	778.641	590	9.906	1233.79	590	9.909	597.996		590	9.92	1648.52	590	9.906	1085.55	590	9.908	1308.17
591	9.929	686.177	591	9.927	952.095	591	9.929	1066.99		591	9.927	483.52	591	9.927	770.343	591	9.931	643.202		591	9.927	675.801	591	9.925	999.622	591	9.927	1123.08		591	9.939	828.387	591	9.923	1473.72	591	9.925	764.834		591	9.937	1635.4	591	9.923	1279.98	591	9.925	1212.6
592	9.945	693.317	592	9.943	1167.67	592	9.946	1212.9		592	9.943	540.583	592	9.943	925.134	592	9.947	754.366		592	9.943	778.314	592	9.941	995.513	592	9.944	1289.43		592	9.955	859.045	592	9.94	1646.77	592	9.942	957.62		592	9.953	1625.84	592	9.94	1475	592	9.942	1099.76
593	9.962	722.035	593	9.96	1367.42	593	9.963	1250.04		593	9.96	656.053	593	9.96	1058.6	593	9.964	854.22		593	9.96	850.672	593	9.958	944.811	593	9.961	1462.95		593	9.972	936.106	593	9.956	1742.92	593	9.959	1126.73		593	9.97	1647.83	593	9.956	1602.17	593	9.959	1059.01
594	9.979	763.891	594	9.977	1471.86	594	9.979	1206.92		594	9.977	838.334	594	9.977	1168.68	594	9.981	930.255		594	9.977	903.068	594	9.975	874.639	594	9.977	1589.16		594	9.989	1087.84	594	9.973	1772.98	594	9.975	1248.82		594	9.987	1730.98	594	9.973	1637.43	594	9.975	1147.66
595	9.995	808.253	595	9.993	1443.27	595	9.996	1148.2		595	9.993	1048.37	595	9.993	1250.03	595	9.997	985.267		595	9.993	947.151	595	9.992	823.157	595	9.994	1635.2		595	10.005	1282.71	595	9.99	1749.68	595	9.992	1340.53		595	10.003	1896.42	595	9.99	1619.59	595	9.992	1343.62
596	10.012	857.955	596	10.01	1318.57	596	10.013	1125.26		596	10.01	1224.21	596	10.01	1297.3	596	10.014	1043.61		596	10.01	999.264	596	10.008	827.529	596	10.011	1603.09		596	10.022	1456.56	596	10.006	1701.02	596	10.009	1441.16		596	10.02	2118.39	596	10.006	1619.71	596	10.009	1552.99
597	10.029	930.249	597	10.027	1181.1	597	10.029	1147.74		597	10.027	1338.07	597	10.027	1314.43	597	10.031	1141.54		597	10.027	1076.87	597	10.025	903.799	597	10.027	1526.68		597	10.039	1565.04	597	10.023	1686.47	597	10.025	1572.35		597	10.037	2307.55	597	10.023	1698.01	597	10.025	1674.54
598	10.045	1050.42	598	10.044	1108.5	598	10.046	1197.97		598	10.043	1424.83	598	10.044	1322.39	598	10.047	1306.02		598	10.043	1191.35	598	10.042	1040.58	598	10.044	1459.71		598	10.055	1612.58	598	10.04	1779.84	598	10.042	1710.56		598	10.053	2355.16	598	10.04	1862.74	598	10.042	1676.43
599	10.062	1235.42	599	10.06	1130.43	599	10.063	1268.67		599	10.06	1552.11	599	10.06	1345.72	599	10.064	1534.03		599	10.06	1344.35	599	10.058	1208.87	599	10.061	1450.92		599	10.072	1632.26	599	10.056	2009.46	599	10.059	1809.78		599	10.07	2215.5	599	10.056	2065.24	599	10.059	1603.22
600	10.079	1484.21	600	10.077	1230.04	600	10.079	1375.84		600	10.077	1750.73	600	10.077	1395.27	600	10.081	1801.3		600	10.077	1529.44	600	10.075	1373.76	600	10.077	1517.59		600	10.089	1643.26	600	10.073	2327.05	600	10.075	1848.46		600	10.087	1949	600	10.073	2226.12	600	10.075	1521.15
601	10.095	1763.91	601	10.094	1363.6	601	10.096	1536.12		601	10.094	1979.46	601	10.094	1464.77	601	10.097	2082.87		601	10.093	1740.98	601	10.092	1502.65	601	10.094	1646.48		601	10.105	1645.59	601	10.09	2639.21	601	10.092	1850.21		601	10.104	1665.18	601	10.09	2291.63	601	10.092	1460.91
602	10.112	2010.76	602	10.11	1497.32	602	10.113	1727.13		602	10.11	2156.17	602	10.11	1547.96	602	10.114	2362.36		602	10.11	1965.82	602	10.108	1585.44	602	10.111	1802.97		602	10.122	1638.17	602	10.107	2871.99	602	10.109	1843.51		602	10.12	1445.69	602	10.106	2265.99	602	10.109	1425.02
603	10.129	2166.67	603	10.127	1620.94	603	10.129	1882.75		603	10.127	2221.17	603	10.127	1644.65	603	10.131	2617.25		603	10.127	2179.14	603	10.125	1639.48	603	10.127	1953.27		603	10.139	1629.79	603	10.123	3008.45	603	10.126	1819.76		603	10.137	1320.14	603	10.123	2193.84	603	10.125	1425.76
604	10.145	2227.25	604	10.144	1747.96	604	10.146	1935.62		604	10.144	2170.85	604	10.144	1750.26	604	10.148	2808.38		604	10.143	2347.92	604	10.142	1701.39	604	10.144	2072.24		604	10.155	1622.49	604	10.14	3068.62	604	10.142	1757.14		604	10.154	1296.37	604	10.14	2120.23	604	10.142	1501.72
605	10.162	2250.19	605	10.16	1895.44	605	10.163	1880.61		605	10.16	2049.01	605	10.16	1847.59	605	10.164	2884.95		605	10.16	2451.72	605	10.158	1806.47	605	10.161	2134.81		605	10.172	1603.69	605	10.157	3070.19	605	10.159	1662		605	10.17	1362.58	605	10.156	2066.76	605	10.159	1675.4
606	10.179	2308.53	606	10.177	2062.05	606	10.179	1778		606	10.177	1916.54	606	10.177	1929.91	606	10.181	2820.76		606	10.177	2484.32	606	10.175	1957.41	606	10.177	2120.92		606	10.189	1567.84	606	10.173	3006.54	606	10.176	1574.39		606	10.187	1468.19	606	10.173	2051.51	606	10.175	1903.95
607	10.195	2450.12	607	10.194	2215.99	607	10.196	1709.07		607	10.194	1818.85	607	10.194	2006.79	607	10.198	2639.15		607	10.193	2448.33	607	10.192	2105.59	607	10.194	2029.52		607	10.205	1524	607	10.19	2871.64	607	10.192	1530.37		607	10.204	1533.81	607	10.19	2108.52	607	10.192	2088.46
608	10.212	2688.81	608	10.21	2299.53	608	10.213	1717.14		608	10.21	1764.97	608	10.21	2083.87	608	10.214	2409.69		608	10.21	2350.39	608	10.208	2171.65	608	10.211	1881.8		608	10.222	1482.05	608	10.207	2694.08	608	10.209	1535.44		608	10.22	1502.04	608	10.207	2267.59	608	10.209	2140.35
609	10.229	3002.93	609	10.227	2262.14	609	10.229	1793.12		609	10.227	1727.97	609	10.227	2141.73	609	10.231	2209.03		609	10.227	2209.11	609	10.225	2098	609	10.227	1721.93		609	10.239	1439.5	609	10.223	2533.24	609	10.226	1566.49		609	10.237	1380.54	609	10.223	2512.38	609	10.225	2047.52
610	10.246	3336.01	610	10.244	2099.35	610	10.246	1887.09		610	10.244	1665.85	610	10.244	2144.36	610	10.248	2079.65		610	10.244	2045.3	610	10.242	1896.58	610	10.244	1609.89		610	10.256	1382.38	610	10.24	2423.05	610	10.242	1587.84		610	10.254	1220.66	610	10.24	2756.69	610	10.242	1879.17
611	10.262	3627.67	611	10.26	1868.36	611	10.263	1935.74		611	10.26	1545.85	611	10.26	2070.85	611	10.264	2012.56		611	10.26	1872.97	611	10.258	1641.51	611	10.261	1598.6		611	10.272	1301.16	611	10.257	2322.09	611	10.259	1571.53		611	10.27	1070.28	611	10.257	2882.91	611	10.259	1727.88
612	10.279	3847.36	612	10.277	1661.6	612	10.279	1898.76		612	10.277	1355.85	612	10.277	1943.83	612	10.281	1972.19		612	10.277	1702.97	612	10.275	1416.89	612	10.277	1688.17		612	10.289	1195.48	612	10.273	2157.29	612	10.276	1515.53		612	10.287	956.036	612	10.273	2807.74	612	10.275	1653.16
613	10.296	3999.37	613	10.294	1549.85	613	10.296	1773.92		613	10.294	1112.74	613	10.294	1820.57	613	10.298	1924.71		613	10.294	1533.47	613	10.292	1276.27	613	10.294	1803.4		613	10.306	1072.33	613	10.29	1918.14	613	10.292	1447.1		613	10.304	888.703	613	10.29	2534.3	613	10.292	1664.13
614	10.312	4103.52	614	10.31	1552.47	614	10.313	1593.44		614	10.31	860.477	614	10.31	1755.79	614	10.314	1852.45		614	10.31	1347.4	614	10.308	1245.25	614	10.311	1836.3		614	10.322	941.126	614	10.307	1697.79	614	10.309	1404.63		614	10.32	865.712	614	10.307	2152.26	614	10.309	1749.35
615	10.329	4172.59	615	10.327	1644.66	615	10.329	1404.79		615	10.327	661.181	615	10.327	1764.91	615	10.331	1748.9		615	10.327	1139.23	615	10.325	1327.4	615	10.327	1721.77		615	10.339	818.856	615	10.323	1617.21	615	10.326	1410.51		615	10.337	868.625	615	10.323	1798.76	615	10.325	1891.11
616	10.346	4219.77	616	10.344	1791.27	616	10.346	1248.92		616	10.344	567.192	616	10.344	1825.09	616	10.348	1619.21		616	10.344	949.057	616	10.342	1486.6	616	10.344	1483.11		616	10.356	726.83	616	10.34	1725.43	616	10.342	1445.48		616	10.354	878.184	616	10.34	1589.9	616	10.342	2049.58
617	10.362	4265.03	617	10.36	1951.93	617	10.363	1146.7		617	10.36	588.615	617	10.36	1899.56	617	10.364	1479.56		617	10.36	845.63	617	10.358	1643.9	617	10.361	1216.77		617	10.372	681.296	617	10.357	1972.02	617	10.359	1461.55		617	10.37	883.164	617	10.357	1569.5	617	10.359	2146.5
618	10.379	4322.38	618	10.377	2069.75	618	10.379	1092.01		618	10.377	689.186	618	10.377	1955.64	618	10.381	1341.86		618	10.377	862.664	618	10.375	1718.34	618	10.377	1021.83		618	10.389	670.965	618	10.373	2253.33	618	10.376	1408.49		618	10.387	879.913	618	10.373	1685.79	618	10.375	2098.28
619	10.396	4383.84	619	10.394	2082.3	619	10.396	1054		619	10.394	818.091	619	10.394	1958.81	619	10.398	1202.23		619	10.394	960.676	619	10.392	1670.95	619	10.394	944.644		619	10.406	666.926	619	10.39	2460.68	619	10.392	1275.34		619	10.404	865.924	619	10.39	1819.93	619	10.392	1884.65
620	10.412	4414.57	620	10.41	1954.82	620	10.413	993.54		620	10.41	929.219	620	10.41	1876.99	620	10.414	1054.16		620	10.41	1049.9	620	10.408	1515.72	620	10.411	977.778		620	10.422	648.713	620	10.407	2507.76	620	10.409	1109.9		620	10.42	838.45	620	10.407	1849.46	620	10.409	1579.05
621	10.429	4374.31	621	10.427	1716.94	621	10.43	900.463		621	10.427	991.6	621	10.427	1697.21	621	10.431	903.631		621	10.427	1065.41	621	10.425	1302.55	621	10.428	1084.89		621	10.439	619.961	621	10.423	2361.59	621	10.426	989.936		621	10.437	801.81	621	10.423	1727.33	621	10.425	1305.73
622	10.446	4247.74	622	10.444	1454.54	622	10.446	799.946		622	10.444	990.801	622	10.444	1445.74	622	10.448	768.826		622	10.444	1010.83	622	10.442	1083.71	622	10.444	1225.7		622	10.456	602.317	622	10.44	2068.82	622	10.442	967.08		622	10.454	771.75	622	10.44	1511.39	622	10.442	1153.99
623	10.462	4077.78	623	10.46	1265.28	623	10.463	735.835		623	10.46	937.949	623	10.46	1175.81	623	10.464	663.332		623	10.46	931.613	623	10.458	884.797	623	10.461	1356.09		623	10.472	605.36	623	10.457	1736.68	623	10.459	1024.36		623	10.47	762.85	623	10.457	1317.49	623	10.459	1122.11
624	10.479	3951.01	624	10.477	1200.17	624	10.48	729.527		624	10.477	864.47	624	10.477	941.843	624	10.481	582.403		624	10.477	846.468	624	10.475	702.747	624	10.478	1423.3		624	10.489	611.815	624	10.473	1465.2	624	10.476	1088.88		624	10.487	772.806	624	10.473	1229.8	624	10.475	1127.15
625	10.496	3936.65	625	10.494	1240.01	625	10.496	764.605		625	10.494	802.939	625	10.494	781.826	625	10.498	514.691		625	10.494	735.183	625	10.492	532.114	625	10.494	1388.27		625	10.506	592.514	625	10.49	1291.1	625	10.492	1088.89		625	10.504	782.494	625	10.49	1243.96	625	10.492	1078.92
626	10.512	4037.06	626	10.51	1328.17	626	10.513	799.166		626	10.51	766.8	626	10.51	715.825	626	10.514	459.552		626	10.51	581.209	626	10.509	385.419	626	10.511	1250.91		626	10.522	532.696	626	10.507	1187.55	626	10.509	997.639		626	10.52	770.847	626	10.507	1280.63	626	10.509	947.408
627	10.529	4195.32	627	10.527	1430.37	627	10.53	793.628		627	10.527	740.868	627	10.527	747.097	627	10.531	419.383		627	10.527	403.773	627	10.525	294.581	627	10.528	1057.73		627	10.539	445.895	627	10.523	1099.28	627	10.526	838.857		627	10.537	722.155	627	10.523	1251.34	627	10.526	783.179
628	10.546	4340.24	628	10.544	1547.37	628	10.546	736.643		628	10.544	686.389	628	10.544	852.068	628	10.548	383.733		628	10.544	251.12	628	10.542	287.059	628	10.544	880.369		628	10.556	358.531	628	10.54	981.812	628	10.542	659.58		628	10.554	635.648	628	10.54	1126.78	628	10.542	673.782
629	10.562	4428.68	629	10.561	1674.41	629	10.563	650.77		629	10.56	574.857	629	10.56	969.854	629	10.564	330.947		629	10.56	164.91	629	10.559	360.867	629	10.561	777.766		629	10.572	288.519	629	10.557	824.894	629	10.559	498.449		629	10.57	528.399	629	10.557	958.079	629	10.559	672.431
630	10.579	4453.33	630	10.577	1762.94	630	10.58	573.23		630	10.577	416.308	630	10.577	1029.59	630	10.581	253.748		630	10.577	159.064	630	10.575	482.759	630	10.578	762.296		630	10.589	239.873	630	10.573	654.632	630	10.576	374.086		630	10.587	433.672	630	10.573	824.012	630	10.576	763.31
631	10.596	4427.91	631	10.594	1741.62	631	10.596	523.154		631	10.594	253.615	631	10.594	998.46	631	10.598	171.936		631	10.594	213.724	631	10.592	606.365	631	10.594	798.223		631	10.606	211.877	631	10.59	524.464	631	10.592	293.045		631	10.604	386.942	631	10.59	762.856	631	10.592	879.166
632	10.612	4373.94	632	10.611	1575.3	632	10.613	493.08		632	10.61	127.516	632	10.611	898.593	632	10.614	118.085		632	10.61	286.424	632	10.609	697.05	632	10.611	827.932		632	10.622	197.126	632	10.607	488.293	632	10.609	260.506		632	10.62	404.631	632	10.607	748.638	632	10.609	959.292
633	10.629	4314.1	633	10.627	1298.75	633	10.63	474.306		633	10.627	53.4572	633	10.627	781.908	633	10.631	115.957		633	10.627	333.579	633	10.625	749.205	633	10.628	804.018		633	10.639	184.958	633	10.624	563.6	633	10.626	276.469		633	10.637	469.093	633	10.623	729.041	633	10.626	996.153
634	10.646	4261.8	634	10.644	988.737	634	10.646	475.39		634	10.644	20.5735	634	10.644	692.619	634	10.648	165.801		634	10.644	339.25	634	10.642	785.348	634	10.644	714.407		634	10.656	169.321	634	10.64	711.613	634	10.643	316.925		634	10.654	549.234	634	10.64	671.562	634	10.642	1035.32
635	10.662	4212.52	635	10.661	714.981	635	10.663	511.311		635	10.661	15.6396	635	10.661	645.497	635	10.664	244.655		635	10.66	329.796	635	10.659	830.421	635	10.661	589.306		635	10.672	157.786	635	10.657	856.773	635	10.659	343.598		635	10.671	624.428	635	10.657	586.293	635	10.659	1134.09
636	10.679	4147.46	636	10.677	507.571	636	10.68	571.366		636	10.677	31.291	636	10.677	625.148	636	10.681	315.982		636	10.677	344.155	636	10.675	884.837	636	10.678	484.724		636	10.689	160.285	636	10.674	939.699	636	10.676	334.232		636	10.687	688.783	636	10.673	509.791	636	10.676	1300.79
637	10.696	4052.1	637	10.694	367.519	637	10.696	613.147		637	10.694	70.3245	637	10.694	600.756	637	10.698	350.01		637	10.694	401.996	637	10.692	925.615	637	10.694	440.043		637	10.706	171.969	637	10.69	950.788	637	10.693	297.989		637	10.704	740.914	637	10.69	484.669	637	10.692	1478.59
638	10.712	3922.93	638	10.711	284.918	638	10.713	597.749		638	10.711	134.813	638	10.711	551.768	638	10.715	343.164		638	10.71	490.604	638	10.709	929.153	638	10.711	453.181		638	10.722	174.239	638	10.707	919.927	638	10.709	257.275		638	10.721	775.66	638	10.707	533.807	638	10.709	1578.62
639	10.729	3766.51	639	10.727	247.21	639	10.73	533.115		639	10.727	215.788	639	10.727	485.229	639	10.731	315.713		639	10.727	578.109	639	10.725	895.347	639	10.728	492.501		639	10.739	152.963	639	10.724	876.758	639	10.726	225.445		639	10.737	788.54	639	10.723	657.272	639	10.726	1537.98
640	10.746	3576.81	640	10.744	239.545	640	10.746	469.741		640	10.744	295.592	640	10.744	431.257	640	10.748	291.348		640	10.744	634.197	640	10.742	845.918	640	10.744	526.88		640	10.756	116.914	640	10.74	834.31	640	10.743	209.377		640	10.754	786.899	640	10.74	842.926	640	10.742	1362.5
641	10.762	3342.01	641	10.761	254.74	641	10.763	448.304		641	10.761	357.291	641	10.761	408.964	641	10.765	286.167		641	10.761	640.005	641	10.759	796.199	641	10.761	545.21		641	10.772	89.9671	641	10.757	799.786	641	10.759	228.311		641	10.771	792.979	641	10.757	1080.77	641	10.759	1133.12
642	10.779	3077.59	642	10.777	292.399	642	10.78	462.432		642	10.777	396.118	642	10.777	402.162	642	10.781	311.245		642	10.777	596.732	642	10.775	736.533	642	10.778	558.816		642	10.789	93.3964	642	10.774	786.154	642	10.776	305.753		642	10.787	830.962	642	10.774	1354.21	642	10.776	956.927
643	10.796	2826.22	643	10.794	346.16	643	10.796	478.262		643	10.794	416.926	643	10.794	374.082	643	10.798	376.019		643	10.794	523.803	643	10.792	654.942	643	10.794	602.856		643	10.806	129.134	643	10.79	803.79	643	10.793	451.231		643	10.804	910.786	643	10.79	1615.43	643	10.792	904.994
644	10.813	2621.79	644	10.811	388.931	644	10.813	478.21		644	10.811	418.574	644	10.811	315.731	644	10.815	479.507		644	10.811	453.692	644	10.809	572.129	644	10.811	717.299		644	10.823	184.527	644	10.807	849.328	644	10.809	650.718		644	10.821	1023.12	644	10.807	1788.64	644	10.809	986.746
645	10.829	2466.65	645	10.827	401.655	645	10.83	486.862		645	10.827	393.117	645	10.827	261.876	645	10.831	600.546		645	10.827	413	645	10.825	534.613	645	10.828	918.741		645	10.839	249.162	645	10.824	910.985	645	10.826	879.3		645	10.837	1156.58	645	10.824	1826.8	645	10.826	1169.35
646	10.846	2339.81	646	10.844	404.308	646	10.846	553.222		646	10.844	341.871	646	10.844	262.122	646	10.848	707.623		646	10.844	412.126	646	10.842	574.605	646	10.844	1191.46		646	10.856	329.396	646	10.84	974.927	646	10.843	1121.07		646	10.854	1312.88	646	10.84	1761.37	646	10.842	1410.52
647	10.863	2213.73	647	10.861	456.363	647	10.863	714.545		647	10.861	291.121	647	10.861	343.185	647	10.865	796.072		647	10.861	445.314	647	10.859	697.313	647	10.861	1514.82		647	10.873	444.35	647	10.857	1036.73	647	10.859	1365.73		647	10.871	1514.93	647	10.857	1681.39	647	10.859	1667.87
648	10.879	2070.24	648	10.877	599.278	648	10.88	967.285		648	10.877	273.753	648	10.877	493.253	648	10.881	909.428		648	10.877	497.673	648	10.875	906.46	648	10.878	1893.54		648	10.889	601.557	648	10.874	1110.18	648	10.876	1596.22		648	10.887	1798.65	648	10.874	1665.22	648	10.876	1910.18
649	10.896	1910.2	649	10.894	807.247	649	10.896	1270.12		649	10.894	300.829	649	10.894	693.986	649	10.898	1106.93		649	10.894	543.693	649	10.892	1208.4	649	10.894	2347.97		649	10.906	787.041	649	10.89	1231.33	649	10.893	1796.62		649	10.904	2186.41	649	10.89	1742.56	649	10.892	2132.04
650	10.913	1748.38	650	10.911	996.306	650	10.913	1576.01		650	10.911	350.74	650	10.911	954.663	650	10.915	1408.15		650	10.911	553.759	650	10.909	1587.22	650	10.911	2880.28		650	10.923	982.45	650	10.907	1424.21	650	10.909	1968.92		650	10.921	2662.91	650	10.907	1906.35	650	10.909	2354.02
651	10.929	1594.95	651	10.927	1103.25	651	10.93	1857.67		651	10.927	394.236	651	10.927	1300.61	651	10.931	1790.45		651	10.927	522.516	651	10.925	2003.23	651	10.928	3453.95		651	10.939	1180.12	651	10.924	1665.84	651	10.926	2137.48		651	10.937	3164.96	651	10.924	2145.6	651	10.926	2607.11
652	10.946	1451.28	652	10.944	1141.63	652	10.947	2102.1		652	10.944	414.895	652	10.944	1735.54	652	10.948	2236.32		652	10.944	485.511	652	10.942	2434.78	652	10.945	4030.35		652	10.956	1374.6	652	10.94	1895.6	652	10.943	2340.43		652	10.954	3647.39	652	10.94	2465.61	652	10.942	2912.67
653	10.963	1322.09	653	10.961	1187.7	653	10.963	2300.96		653	10.961	412.202	653	10.961	2236.64	653	10.965	2760.37		653	10.961	506.397	653	10.959	2910.32	653	10.961	4608.37		653	10.973	1553.82	653	10.957	2066.77	653	10.959	2601.51		653	10.971	4151.1	653	10.957	2878.05	653	10.959	3281.57
654	10.979	1218.67	654	10.977	1318.89	654	10.98	2457.08		654	10.977	390.856	654	10.977	2795.3	654	10.981	3371.05		654	10.977	632.569	654	10.975	3474.96	654	10.978	5224.8		654	10.989	1722.43	654	10.974	2188.74	654	10.976	2915.58		654	10.987	4797.82	654	10.974	3392.8	654	10.976	3739.43
655	10.996	1163.92	655	10.994	1574.19	655	10.997	2592.28		655	10.994	351.15	655	10.994	3432.73	655	10.998	4031.78		655	10.994	859.64	655	10.992	4128.78	655	10.995	5942.42		655	11.006	1911.01	655	10.99	2319.53	655	10.993	3262.86		655	11.004	5682.61	655	10.99	4021.36	655	10.992	4336.13
656	11.013	1179.56	656	11.011	1953.48	656	11.013	2746.66		656	11.011	299.76	656	11.011	4144.98	656	11.015	4675.11		656	11.011	1136.41	656	11.009	4845.54	656	11.011	6856.25		656	11.023	2154.92	656	11.007	2520.41	656	11.009	3630.3		656	11.021	6775.06	656	11.007	4785.8	656	11.009	5119.49
657	11.029	1279.87	657	11.027	2415.58	657	11.03	2951.89		657	11.027	260.166	657	11.027	4848.72	657	11.031	5258.63		657	11.027	1400.08	657	11.025	5638.93	657	11.028	8094.16		657	11.039	2457.3	657	11.024	2800.98	657	11.026	4015.46		657	11.037	7951.97	657	11.024	5699.02	657	11.026	6106.93
658	11.046	1455.52	658	11.044	2882.43	658	11.047	3230.81		658	11.044	277.58	658	11.044	5458.17	658	11.048	5803.56		658	11.044	1608.41	658	11.042	6592.23	658	11.045	9747.04		658	11.056	2793.09	658	11.04	3118.44	658	11.043	4421.48		658	11.054	9117.44	658	11.04	6728.47	658	11.043	7278.66
659	11.063	1666.33	659	11.061	3278.57	659	11.063	3609.27		659	11.061	410.975	659	11.061	5992.34	659	11.065	6370.01		659	11.061	1757.13	659	11.059	7791.52	659	11.061	11788.4		659	11.073	3142.64	659	11.057	3431.33	659	11.059	4871.84		659	11.071	10287.2	659	11.057	7810.39	659	11.059	8619.49
660	11.079	1856.13	660	11.077	3576.63	660	11.08	4118.97		660	11.077	706.779	660	11.077	6585.35	660	11.081	7004.04		660	11.077	1882.81	660	11.076	9247.76	660	11.078	14079.6		660	11.089	3526.59	660	11.074	3749.5	660	11.076	5408.36		660	11.087	11549.4	660	11.074	8916.02	660	11.076	10136.8
661	11.096	1974.55	661	11.094	3808.53	661	11.097	4763.93		661	11.094	1176.68	661	11.094	7363.15	661	11.098	7703.93		661	11.094	2037.12	661	11.092	10888.6	661	11.095	16458.8		661	11.106	3992.32	661	11.09	4125.93	661	11.093	6054.02		661	11.104	12988.2	661	11.09	10072.8	661	11.093	11828.8
662	11.113	1990.56	662	11.111	4032.49	662	11.113	5475.92		662	11.111	1775.97	662	11.111	8325.67	662	11.115	8440.7		662	11.111	2262.1	662	11.109	12622.9	662	11.111	18858.4		662	11.123	4551.48	662	11.107	4606.33	662	11.109	6784.96		662	11.121	14652.5	662	11.107	11310.4	662	11.109	13621.6
663	11.129	1894.82	663	11.128	4301.29	663	11.13	6147.22		663	11.127	2412.49	663	11.128	9373.95	663	11.131	9198.56		663	11.127	2591.72	663	11.126	14407.1	663	11.128	21317.9		663	11.139	5152.64	663	11.124	5193.1	663	11.126	7540.89		663	11.137	16562.6	663	11.124	12596.3	663	11.126	15352.1
664	11.146	1707.49	664	11.144	4652.65	664	11.147	6712.16		664	11.144	2981.24	664	11.144	10426.2	664	11.148	9987.8		664	11.144	3076.87	664	11.142	16250	664	11.145	23892.7		664	11.156	5734.21	664	11.14	5844.21	664	11.143	8268.04		664	11.154	18727.6	664	11.14	13856.2	664	11.143	16848.9
665	11.163	1480.07	665	11.161	5113.99	665	11.163	7185.66		665	11.161	3419.26	665	11.161	11479.8	665	11.165	10819.7		665	11.161	3786.47	665	11.159	18151.9	665	11.161	26549.1		665	11.173	6294.45	665	11.157	6499.17	665	11.159	8953.62		665	11.171	21148.4	665	11.157	15044	665	11.159	18041.7
666	11.179	1275.21	666	11.178	5695.92	666	11.18	7625.18		666	11.177	3725.31	666	11.178	12561.1	666	11.181	11677		666	11.177	4780.82	666	11.176	20044.2	666	11.178	29131.3		666	11.189	6892.15	666	11.174	7100.21	666	11.176	9610.71		666	11.188	23792.8	666	11.174	16188.1	666	11.176	18993.6
667	11.196	1140.92	667	11.194	6373.83	667	11.197	8061.79		667	11.194	3964.22	667	11.194	13649.3	667	11.198	12506.6		667	11.194	6095.71	667	11.192	21820.7	667	11.195	31404.1		667	11.206	7596.09	667	11.191	7620.91	667	11.193	10231.5		667	11.204	26531.8	667	11.19	17347	667	11.193	19830.3
668	11.213	1094.71	668	11.211	7082.26	668	11.213	8500.7		668	11.211	4243.33	668	11.211	14678.1	668	11.215	13248.7		668	11.211	7748.67	668	11.209	23430.2	668	11.211	33166.3		668	11.223	8420.23	668	11.207	8064.85	668	11.21	10767.2		668	11.221	29141.3	668	11.207	18514	668	11.209	20641.3
669	11.229	1126.65	669	11.228	7738.03	669	11.23	8945.87		669	11.228	4679.95	669	11.228	15580	669	11.232	13872.8		669	11.227	9755.31	669	11.226	24905.8	669	11.228	34359.1		669	11.239	9302.95	669	11.224	8469.81	669	11.226	11155.9		669	11.238	31373.5	669	11.224	19571.6	669	11.226	21428.9
670	11.246	1202.23	670	11.244	8278.93	670	11.247	9399.16		670	11.244	5337.14	670	11.244	16309	670	11.248	14367		670	11.244	12121.6	670	11.242	26286.3	670	11.245	35070.4		670	11.256	10129.9	670	11.241	8879.37	670	11.243	11366.4		670	11.254	33061.4	670	11.24	20352.8	670	11.243	22125.4
671	11.263	1273.03	671	11.261	8686.04	671	11.263	9817.77		671	11.261	6168.13	671	11.261	16852.7	671	11.265	14698.3		671	11.261	14823.1	671	11.259	27521.8	671	11.261	35405.5		671	11.273	10759	671	11.257	9316.73	671	11.26	11402.6		671	11.271	34159.5	671	11.257	20745.6	671	11.259	22626.9
672	11.279	1295.14	672	11.278	8977.33	672	11.28	10085.1		672	11.278	7049.29	672	11.278	17222.2	672	11.282	14802		672	11.277	17796.2	672	11.276	28487.7	672	11.278	35355.1		672	11.289	11071	672	11.274	9752.47	672	11.276	11279.5		672	11.288	34701.1	672	11.274	20746.1	672	11.276	22812.9
673	11.296	1252.71	673	11.294	9172.98	673	11.297	10069.3		673	11.294	7878.67	673	11.294	17478.5	673	11.298	14630.9		673	11.294	20941.8	673	11.292	29053	673	11.295	34824.8		673	11.306	11024.8	673	11.291	10078	673	11.293	11014.1		673	11.304	34715.2	673	11.291	20421.5	673	11.293	22599.8
674	11.313	1172.26	674	11.311	9263.88	674	11.313	9749.08		674	11.311	8670.34	674	11.311	17725.4	674	11.315	14214.1		674	11.311	24146.5	674	11.309	29128.9	674	11.311	33765.3		674	11.323	10680.7	674	11.307	10160.2	674	11.31	10617.4		674	11.321	34196.9	674	11.307	19846.3	674	11.309	21982.6
675	11.33	1103.2	675	11.328	9223.92	675	11.33	9250.84		675	11.328	9517.55	675	11.328	18046.1	675	11.332	13633.4		675	11.328	27302	675	11.326	28676.2	675	11.328	32264.2		675	11.34	10147.7	675	11.324	9947.62	675	11.326	10124.3		675	11.338	33160.8	675	11.324	19073.2	675	11.326	21085.2
676	11.346	1078	676	11.344	9048.12	676	11.347	8749.24		676	11.344	10493.3	676	11.344	18383.7	676	11.348	12961		676	11.344	30307.7	676	11.342	27729.5	676	11.345	30509.2		676	11.356	9515.41	676	11.341	9523.01	676	11.343	9617.79		676	11.354	31675.6	676	11.341	18154.2	676	11.343	20123.7
677	11.363	1089.86	677	11.361	8786	677	11.363	8330.07		677	11.361	11576.1	677	11.361	18480.2	677	11.365	12223.8		677	11.361	33045	677	11.359	26408.4	677	11.361	28668.2		677	11.373	8836.46	677	11.357	9031.81	677	11.36	9214.69		677	11.371	29837.7	677	11.357	17154.1	677	11.359	19303.3
678	11.38	1103.43	678	11.378	8528.04	678	11.38	7960.07		678	11.378	12624.8	678	11.378	18015	678	11.382	11429.3		678	11.378	35372.8	678	11.376	24880.1	678	11.378	26835.2		678	11.39	8153.63	678	11.374	8557.23	678	11.376	8980.5		678	11.388	27747	678	11.374	16122.4	678	11.376	18694.1
679	11.396	1084.2	679	11.394	8363.97	679	11.397	7578.54		679	11.394	13429.1	679	11.394	16876.7	679	11.398	10605.2		679	11.394	37168.3	679	11.392	23281	679	11.395	25056.2		679	11.406	7530.47	679	11.391	8078.25	679	11.393	8834.98		679	11.404	25502.3	679	11.391	15061.9	679	11.393	18154
680	11.413	1024.19	680	11.411	8319.54	680	11.413	7174		680	11.411	13820.4	680	11.411	15287.7	680	11.415	9806.64		680	11.411	38375.4	680	11.409	21667.3	680	11.411	23355.2		680	11.423	7042.51	680	11.407	7550.36	680	11.41	8604.59		680	11.421	23212.1	680	11.407	13951.7	680	11.409	17405.2
681	11.43	952.623	681	11.428	8314.29	681	11.43	6777.99		681	11.428	13775.2	681	11.428	13626	681	11.432	9086.78		681	11.428	39010.3	681	11.426	20031.5	681	11.428	21721.7		681	11.44	6727.32	681	11.424	6995.1	681	11.426	8198.94		681	11.438	20974.6	681	11.424	12787.6	681	11.426	16250.8
682	11.446	927.02	682	11.444	8193.54	682	11.447	6420.45		682	11.444	13404.2	682	11.444	12153.3	682	11.448	8466.04		682	11.444	39135.3	682	11.442	18365.1	682	11.445	20100.4		682	11.456	6523.41	682	11.441	6500.07	682	11.443	7705.88		682	11.454	18859.7	682	11.441	11621	682	11.443	14747.9
683	11.463	1001.1	683	11.461	7833.29	683	11.463	6079.92		683	11.461	12869.8	683	11.461	10925.3	683	11.465	7922		683	11.461	38820.1	683	11.459	16699	683	11.461	18442.3		683	11.473	6285.02	683	11.457	6138.1	683	11.46	7278.34		683	11.471	16899.6	683	11.457	10542	683	11.459	13150.9
684	11.48	1181.11	684	11.478	7238.7	684	11.48	5693.87		684	11.478	12294.4	684	11.478	9886.38	684	11.482	7406.88		684	11.478	38100.2	684	11.476	15105.6	684	11.478	16774.3		684	11.49	5877.77	684	11.474	5881.54	684	11.476	6956.5		684	11.488	15104.7	684	11.474	9620.16	684	11.476	11723.5
685	11.496	1407.62	685	11.494	6537.33	685	11.497	5217.25		685	11.494	11731.8	685	11.494	8979.53	685	11.498	6875.35		685	11.494	36988.4	685	11.492	13661.6	685	11.495	15189.2		685	11.506	5296.44	685	11.491	5637.56	685	11.493	6636.99		685	11.504	13484	685	11.491	8856.24	685	11.493	10604.2
686	11.513	1582.85	686	11.511	5883.41	686	11.514	4686.78		686	11.511	11186.4	686	11.511	8175.16	686	11.515	6310.99		686	11.511	35521	686	11.509	12413.6	686	11.512	13762.4		686	11.523	4662.65	686	11.507	5328.21	686	11.51	6205.61		686	11.521	12047.1	686	11.507	8169.24	686	11.509	9803.49
687	11.53	1620.08	687	11.528	5359.14	687	11.53	4210.11		687	11.528	10656.7	687	11.528	7463.72	687	11.532	5738.09		687	11.528	33782.7	687	11.526	11364.1	687	11.528	12482.6		687	11.54	4109.92	687	11.524	4951.86	687	11.526	5651.72		687	11.538	10798.7	687	11.524	7464.48	687	11.526	9243.81
688	11.546	1499.99	688	11.544	4951.04	688	11.547	3871.29		688	11.544	10170.7	688	11.544	6827.94	688	11.548	5200.46		688	11.544	31893.7	688	11.542	10477.7	688	11.545	11289.1		688	11.556	3694.78	688	11.541	4565.05	688	11.543	5050.2		688	11.554	9738.84	688	11.541	6728.06	688	11.543	8784.65
689	11.563	1279.02	689	11.561	4602.14	689	11.564	3666.07		689	11.561	9771.88	689	11.561	6267.44	689	11.565	4739.51		689	11.561	29967.2	689	11.559	9686.3	689	11.562	10171		689	11.573	3398.4	689	11.557	4210.09	689	11.56	4487.33		689	11.571	8861.24	689	11.557	6029.54	689	11.559	8273.13
690	11.58	1056.23	690	11.578	4269.81	690	11.58	3528.92		690	11.578	9496.88	690	11.578	5790.27	690	11.582	4393.26		690	11.578	28073.6	690	11.576	8912.82	690	11.578	9204.2		690	11.59	3176.02	690	11.574	3894.08	690	11.576	4023.58		690	11.588	8140.74	690	11.574	5459.9	690	11.576	7620.93
691	11.596	912.913	691	11.594	3936.66	691	11.597	3399.7		691	11.594	9328.48	691	11.594	5398.46	691	11.598	4195.29		691	11.594	26229.8	691	11.593	8117.06	691	11.595	8480.11		691	11.606	2988.83	691	11.591	3627.94	691	11.593	3713.54		691	11.604	7533.86	691	11.591	5065.44	691	11.593	6872.6
692	11.613	871.889	692	11.611	3595.74	692	11.614	3249.93		692	11.611	9165.65	692	11.611	5072.03	692	11.615	4155.21		692	11.611	24416	692	11.609	7322.7	692	11.612	8017.03		692	11.623	2812.19	692	11.607	3451.21	692	11.61	3580.49		692	11.621	6998.12	692	11.607	4838.65	692	11.61	6176.97
693	11.63	900.201	693	11.628	3259.25	693	11.63	3065.9		693	11.628	8859.28	693	11.628	4779.33	693	11.632	4225.17		693	11.628	22615.1	693	11.626	6585.76	693	11.628	7752.89		693	11.64	2636.98	693	11.624	3406.1	693	11.626	3574.35		693	11.638	6517.53	693	11.624	4731.78	693	11.626	5657.73
694	11.646	936.634	694	11.644	2965.9	694	11.647	2845.69		694	11.644	8311	694	11.644	4513.33	694	11.648	4301.48		694	11.644	20840.1	694	11.643	5942.47	694	11.645	7609.36		694	11.656	2463.66	694	11.641	3488.12	694	11.643	3591.35		694	11.654	6089.87	694	11.641	4667.36	694	11.643	5310.09
695	11.663	931.519	695	11.661	2768.24	695	11.664	2632.45		695	11.661	7569.15	695	11.661	4300.19	695	11.665	4294.04		695	11.661	19122.2	695	11.659	5398.76	695	11.662	7517.05		695	11.673	2305.54	695	11.657	3630.12	695	11.66	3552.9		695	11.671	5701.42	695	11.657	4567.4	695	11.66	5019.07
696	11.68	880.269	696	11.678	2699.58	696	11.68	2501.22		696	11.678	6807.4	696	11.678	4165.14	696	11.682	4198.72		696	11.678	17491.6	696	11.676	4962.84	696	11.678	7379.35		696	11.69	2186.56	696	11.674	3728.12	696	11.676	3453.96		696	11.688	5335.98	696	11.674	4402.48	696	11.676	4686.28
697	11.696	820.167	697	11.695	2755.79	697	11.697	2491.3		697	11.694	6211.7	697	11.695	4085.63	697	11.698	4076		697	11.694	15970.7	697	11.693	4645.69	697	11.695	7099.08		697	11.706	2129.52	697	11.691	3686.01	697	11.693	3334.86		697	11.704	5007.62	697	11.691	4211.36	697	11.693	4322.92
698	11.713	788.842	698	11.711	2894.71	698	11.714	2562.2		698	11.711	5869.72	698	11.711	4000.84	698	11.715	3960.39		698	11.711	14570.5	698	11.709	4449.77	698	11.712	6655.74		698	11.723	2137	698	11.707	3469.09	698	11.71	3227		698	11.721	4753.95	698	11.707	4062.12	698	11.71	4025.56
699	11.73	789.665	699	11.728	3041.53	699	11.73	2621.44		699	11.728	5738.56	699	11.728	3872.92	699	11.732	3813.45		699	11.728	13310.3	699	11.726	4355.52	699	11.728	6125.25		699	11.74	2188.07	699	11.724	3130.19	699	11.727	3130.8		699	11.738	4579.01	699	11.724	3989.41	699	11.726	3878.58
700	11.746	793.052	700	11.745	3110.23	700	11.747	2588.32		700	11.745	5669.43	700	11.745	3731.06	700	11.748	3574.8		700	11.744	12218.5	700	11.743	4331.15	700	11.745	5603.34		700	11.756	2246.18	700	11.741	2770.12	700	11.743	3053.62		700	11.755	4437.76	700	11.741	3963.29	700	11.743	3906.28
701	11.763	772.844	701	11.761	3047.34	701	11.764	2441.02		701	11.761	5502.23	701	11.761	3633.2	701	11.765	3236.95		701	11.761	11324.9	701	11.759	4336.68	701	11.762	5154.74		701	11.773	2293.55	701	11.758	2463.9	701	11.76	3026.42		701	11.771	4288.88	701	11.757	3912.54	701	11.76	4087.25
702	11.78	732.251	702	11.778	2873.99	702	11.78	2218.96		702	11.778	5171.12	702	11.778	3591.35	702	11.782	2863.23		702	11.778	10642.7	702	11.776	4330.2	702	11.778	4821.25		702	11.79	2338.16	702	11.774	2229.93	702	11.777	3080.83		702	11.788	4131.15	702	11.774	3772.54	702	11.776	4374.48
703	11.796	701.599	703	11.795	2678.6	703	11.797	1994.13		703	11.795	4751.09	703	11.795	3550.2	703	11.799	2546.44		703	11.794	10125.1	703	11.793	4269.19	703	11.795	4620.86		703	11.806	2388.06	703	11.791	2068	703	11.793	3203.88		703	11.805	3984.41	703	11.791	3536.14	703	11.793	4695.09
704	11.813	709.299	704	11.811	2550.89	704	11.814	1829.14		704	11.811	4380.43	704	11.811	3446.43	704	11.815	2349.54		704	11.811	9676.03	704	11.809	4131.17	704	11.812	4533.48		704	11.823	2424.56	704	11.808	1998.77	704	11.81	3324.08		704	11.821	3851	704	11.807	3275.03	704	11.81	4955.08
705	11.83	755.526	705	11.828	2514.64	705	11.83	1752.3		705	11.828	4137.08	705	11.828	3270.45	705	11.832	2281.26		705	11.828	9209.7	705	11.826	3927.7	705	11.828	4499.83		705	11.84	2414.24	705	11.824	2044.68	705	11.827	3348.76		705	11.838	3719.14	705	11.824	3080.16	705	11.826	5065
706	11.846	809.434	706	11.845	2525.52	706	11.847	1749.91		706	11.845	3986.53	706	11.845	3058.82	706	11.849	2317.16		706	11.845	8691.82	706	11.843	3695.89	706	11.845	4456.65		706	11.856	2355.41	706	11.841	2172.76	706	11.843	3231.58		706	11.855	3573.92	706	11.841	3011.43	706	11.843	4997.38
707	11.863	827.312	707	11.861	2521.06	707	11.864	1796.68		707	11.861	3847.71	707	11.861	2852.56	707	11.865	2421.88		707	11.861	8130.85	707	11.859	3475.31	707	11.862	4369.53		707	11.873	2290.95	707	11.858	2293.5	707	11.86	3002.27		707	11.871	3410.44	707	11.858	3079.31	707	11.86	4809
708	11.88	779.964	708	11.878	2478.79	708	11.88	1886.08		708	11.878	3674.67	708	11.878	2666.65	708	11.882	2559.97		708	11.878	7569.72	708	11.876	3293.25	708	11.878	4252.39		708	11.89	2262.89	708	11.874	2326.57	708	11.877	2742.47		708	11.888	3251.46	708	11.874	3254.22	708	11.876	4596.17
709	11.897	672.232	709	11.895	2422.79	709	11.897	2027.01		709	11.895	3479.48	709	11.895	2506.36	709	11.899	2698.32		709	11.895	7085.74	709	11.893	3174.81	709	11.895	4145.04		709	11.907	2268.36	709	11.891	2267.7	709	11.893	2538		709	11.905	3162.14	709	11.891	3466.05	709	11.893	4403.66
710	11.913	539.23	710	11.911	2384.38	710	11.914	2199.23		710	11.911	3289.9	710	11.911	2387.12	710	11.915	2812.51		710	11.911	6764.7	710	11.909	3132	710	11.912	4095.28		710	11.923	2265.33	710	11.908	2184.84	710	11.91	2446.79		710	11.921	3215.35	710	11.908	3617.59	710	11.91	4190.29
711	11.93	423.884	711	11.928	2367.34	711	11.93	2328.26		711	11.928	3131.92	711	11.928	2330.11	711	11.932	2883.2		711	11.928	6621.89	711	11.926	3154.93	711	11.928	4127.65		711	11.94	2221.26	711	11.924	2163.55	711	11.927	2483.35		711	11.938	3427.33	711	11.924	3642.61	711	11.926	3897.1
712	11.947	349.457	712	11.945	2356.63	712	11.947	2322.03		712	11.945	3032.46	712	11.945	2344.92	712	11.949	2900.94		712	11.945	6574.3	712	11.943	3223.89	712	11.945	4223.21		712	11.957	2137.85	712	11.941	2245.47	712	11.943	2602.98		712	11.955	3714.52	712	11.941	3543.79	712	11.943	3529.14
713	11.963	313.642	713	11.961	2348.69	713	11.964	2147.1		713	11.961	3010.92	713	11.961	2407.32	713	11.965	2868.41		713	11.961	6508.8	713	11.959	3327.84	713	11.962	4337.46		713	11.973	2033.84	713	11.958	2409.15	713	11.96	2717.84		713	11.971	3927.4	713	11.958	3372.97	713	11.96	3159.33
714	11.98	302.11	714	11.978	2356.16	714	11.98	1867.21		714	11.978	3053.6	714	11.978	2470.81	714	11.982	2795.72		714	11.978	6371.53	714	11.976	3463.83	714	11.978	4427.18		714	11.99	1906.28	714	11.974	2586.38	714	11.977	2751.14		714	11.988	3947.58	714	11.974	3168.79	714	11.976	2862.98
715	11.997	308.258	715	11.995	2382.82	715	11.997	1608.77		715	11.995	3122.57	715	11.995	2501.02	715	11.999	2687.94		715	11.995	6203.61	715	11.993	3616.21	715	11.995	4466.62		715	12.007	1733.37	715	11.991	2699.36	715	11.993	2673.95		715	12.005	3765.11	715	11.991	2939.88	715	11.993	2666.03
716	12.013	334.62	716	12.011	2411.23	716	12.014	1482.95		716	12.011	3176.71	716	12.011	2501.67	716	12.015	2557.26		716	12.011	6064.05	716	12.009	3740.07	716	12.012	4433.75		716	12.023	1511.66	716	12.008	2696.52	716	12.01	2504.48		716	12.021	3481.15	716	12.008	2691.97	716	12.01	2543.73
717	12.03	391.739	717	12.028	2407.06	717	12.031	1519.16		717	12.028	3190.54	717	12.028	2497.48	717	12.032	2440.19		717	12.028	5948.15	717	12.026	3763.63	717	12.029	4319.08		717	12.04	1293.16	717	12.024	2570.32	717	12.027	2281.98		717	12.038	3228.86	717	12.024	2457.98	717	12.026	2452.76
718	12.047	478.858	718	12.045	2335.4	718	12.047	1652.45		718	12.045	3141.58	718	12.045	2501.01	718	12.049	2381.89		718	12.045	5809.47	718	12.043	3638.13	718	12.045	4141.61		718	12.057	1154.35	718	12.041	2359.49	718	12.043	2058.98		718	12.055	3093.83	718	12.041	2280.81	718	12.043	2367.88
719	12.063	575.923	719	12.061	2193.24	719	12.064	1780.36		719	12.061	3020.47	719	12.061	2503.71	719	12.065	2393.2		719	12.061	5616.45	719	12.059	3384.72	719	12.062	3953.62		719	12.073	1122.38	719	12.058	2127.86	719	12.06	1890.75		719	12.071	3090.6	719	12.058	2183.96	719	12.06	2294.42
720	12.08	644.658	720	12.078	2027.42	720	12.081	1827.02		720	12.078	2850.3	720	12.078	2492.85	720	12.082	2444.17		720	12.078	5385.15	720	12.076	3100.63	720	12.079	3808		720	12.09	1150.6	720	12.074	1916.41	720	12.077	1813.99		720	12.088	3187.21	720	12.074	2170.09	720	12.076	2262.18
721	12.097	654.15	721	12.095	1903.71	721	12.097	1783.12		721	12.095	2694.5	721	12.095	2486.31	721	12.099	2482.27		721	12.095	5153.35	721	12.093	2892.12	721	12.095	3710.94		721	12.107	1170.96	721	12.091	1722.61	721	12.093	1820.09		721	12.105	3329.97	721	12.091	2228.88	721	12.093	2300.09
722	12.113	604.289	722	12.111	1846.45	722	12.114	1691.32		722	12.111	2634	722	12.111	2527.04	722	12.115	2458.89		722	12.111	4955.37	722	12.109	2806.53	722	12.112	3617.98		722	12.123	1154.93	722	12.108	1528.54	722	12.11	1859.27		722	12.121	3451.51	722	12.108	2347.24	722	12.11	2406.92
723	12.13	528.064	723	12.128	1807.42	723	12.131	1604.65		723	12.128	2715.52	723	12.128	2645.51	723	12.132	2344.53		723	12.128	4804.82	723	12.126	2818.79	723	12.129	3482.17		723	12.14	1119.31	723	12.124	1341.72	723	12.127	1877.32		723	12.138	3487	723	12.124	2488.18	723	12.127	2547.51
724	12.147	471.025	724	12.145	1711.51	724	12.147	1550.11		724	12.145	2904.06	724	12.145	2814.09	724	12.149	2153.4		724	12.145	4707.02	724	12.143	2858.66	724	12.145	3295.16		724	12.157	1092.43	724	12.141	1189.76	724	12.143	1843.85		724	12.155	3405.1	724	12.141	2578.2	724	12.143	2684.05
725	12.163	464.488	725	12.161	1525.89	725	12.164	1525.17		725	12.161	3098.27	725	12.161	2951.56	725	12.166	1938.02		725	12.161	4673.81	725	12.16	2867.22	725	12.162	3071.58		725	12.173	1086.79	725	12.158	1080.76	725	12.16	1759.86		725	12.171	3240.07	725	12.158	2552.98	725	12.16	2797.64
726	12.18	502.192	726	12.178	1285.14	726	12.181	1515.66		726	12.178	3187.39	726	12.178	2978.62	726	12.182	1753.36		726	12.178	4729.75	726	12.176	2821.89	726	12.179	2830.69		726	12.19	1096.93	726	12.174	989.51	726	12.177	1645.34		726	12.188	3087.51	726	12.174	2416.49	726	12.177	2889.95
727	12.197	538.397	727	12.195	1059.16	727	12.197	1503.58		727	12.195	3124.72	727	12.195	2865	727	12.199	1623.45		727	12.195	4886.26	727	12.193	2742.01	727	12.195	2594.34		727	12.207	1111.84	727	12.191	887.476	727	12.193	1529.55		727	12.205	3046.56	727	12.191	2247.83	727	12.193	2964.24
728	12.213	518.762	728	12.212	905.147	728	12.214	1462.39		728	12.211	2956.07	728	12.211	2637.88	728	12.216	1555.74		728	12.211	5100.1	728	12.21	2664.06	728	12.212	2395.69		728	12.223	1127.52	728	12.208	776.901	728	12.21	1447.14		728	12.221	3140.78	728	12.208	2130.79	728	12.21	3016.44
729	12.23	424.928	729	12.228	849.946	729	12.231	1359.6		729	12.228	2775.37	729	12.228	2350.12	729	12.232	1563.02		729	12.228	5260.4	729	12.226	2618.49	729	12.229	2282.17		729	12.24	1155.31	729	12.224	694.764	729	12.227	1423.41		729	12.238	3297.69	729	12.224	2098.48	729	12.227	3032.55
730	12.247	292.626	730	12.245	890.617	730	12.247	1171.99		730	12.245	2654.52	730	12.245	2050.29	730	12.249	1652.82		730	12.245	5243.3	730	12.243	2611.67	730	12.245	2282.74		730	12.257	1218.94	730	12.241	677.045	730	12.243	1454.99		730	12.255	3416.77	730	12.241	2141.85	730	12.243	2996.13
731	12.263	179.48	731	12.262	995.032	731	12.264	913.219		731	12.261	2610.2	731	12.262	1774.47	731	12.266	1796.71		731	12.261	5014.21	731	12.26	2617.55	731	12.262	2381.71		731	12.273	1331.67	731	12.258	717.579	731	12.26	1512.85		731	12.272	3458.57	731	12.258	2248.4	731	12.26	2900.16
732	12.28	121.28	732	12.278	1109.79	732	12.281	646.383		732	12.278	2614.09	732	12.278	1547.08	732	12.282	1929.58		732	12.278	4656.71	732	12.276	2595.72	732	12.279	2518.45		732	12.29	1469.84	732	12.275	763.995	732	12.277	1562.06		732	12.288	3458.24	732	12.274	2397.92	732	12.277	2770.91
733	12.297	116.881	733	12.295	1176.35	733	12.297	456.653		733	12.295	2615.08	733	12.295	1381.3	733	12.299	1986.91		733	12.295	4312.31	733	12.293	2517.59	733	12.295	2633.78		733	12.307	1569.4	733	12.291	760.717	733	12.294	1580.2		733	12.305	3451.01	733	12.291	2539.53	733	12.293	2658.73
734	12.313	138.441	734	12.312	1162.18	734	12.314	399.105		734	12.312	2561.33	734	12.312	1277.54	734	12.316	1955.38		734	12.311	4086.56	734	12.31	2397.05	734	12.312	2703.99		734	12.323	1564.12	734	12.308	698.979	734	12.31	1567.6		734	12.322	3423.02	734	12.308	2603.66	734	12.31	2602.66
735	12.33	156.923	735	12.328	1081.77	735	12.331	468.961		735	12.328	2429.18	735	12.328	1223.36	735	12.332	1871.46		735	12.328	4010.83	735	12.326	2273.8	735	12.329	2744.52		735	12.34	1439.1	735	12.325	631.271	735	12.327	1530.8		735	12.338	3344.24	735	12.324	2553.53	735	12.327	2588.48
736	12.347	164.668	736	12.345	979.835	736	12.347	611.774		736	12.345	2238.67	736	12.345	1204.13	736	12.349	1783.99		736	12.345	4054.58	736	12.343	2182.23	736	12.345	2785.69		736	12.357	1241.94	736	12.341	630.338	736	12.344	1476.2		736	12.355	3212.27	736	12.341	2418.89	736	12.343	2564.46
737	12.363	178.443	737	12.362	883.938	737	12.364	755.949		737	12.362	2048.06	737	12.362	1218.61	737	12.366	1719.15		737	12.361	4145.46	737	12.36	2123.44	737	12.362	2850.66		737	12.373	1044.15	737	12.358	720.079	737	12.36	1406.29		737	12.372	3054.15	737	12.358	2265.04	737	12.36	2494.47
738	12.38	219.983	738	12.378	782.703	738	12.381	845.714		738	12.378	1927.52	738	12.378	1278.73	738	12.382	1681.36		738	12.378	4208.6	738	12.376	2075.3	738	12.379	2944.15		738	12.39	895.096	738	12.375	847.233	738	12.377	1332.51		738	12.388	2903.27	738	12.375	2133.99	738	12.377	2384.11
739	12.397	290.378	739	12.395	648.229	739	12.397	853.125		739	12.395	1932.58	739	12.395	1396.19	739	12.399	1658.66		739	12.395	4220.4	739	12.393	2026.84	739	12.395	3055.8		739	12.407	814.423	739	12.391	927.895	739	12.394	1276.32		739	12.405	2782.58	739	12.391	2019.28	739	12.393	2260.91
740	12.414	362.494	740	12.412	488.767	740	12.414	777.554		740	12.412	2067.29	740	12.412	1562.67	740	12.416	1623.32		740	12.412	4231.89	740	12.41	1991.62	740	12.412	3167.48		740	12.424	804.879	740	12.408	932.334	740	12.41	1247.03		740	12.422	2696.05	740	12.408	1897.27	740	12.41	2147
741	12.43	400.489	741	12.428	353.551	741	12.431	649.944		741	12.428	2284.03	741	12.428	1737.98	741	12.432	1538.93		741	12.428	4326.03	741	12.426	1997.84	741	12.429	3266.9		741	12.44	849.246	741	12.425	914.196	741	12.427	1226.47		741	12.438	2637.15	741	12.425	1770.31	741	12.427	2046.94
742	12.447	388.226	742	12.445	295.772	742	12.447	529.928		742	12.445	2509.66	742	12.445	1868.25	742	12.449	1388.19		742	12.445	4528.91	742	12.443	2067.39	742	12.445	3339.55		742	12.457	903.555	742	12.441	954.239	742	12.444	1188.75		742	12.455	2605.16	742	12.441	1665.31	742	12.443	1967.07
743	12.464	338.693	743	12.462	325.029	743	12.464	479.997		743	12.462	2691.89	743	12.462	1917.08	743	12.466	1197.71		743	12.462	4765.52	743	12.46	2193.1	743	12.462	3351.2		743	12.474	924.346	743	12.458	1077.02	743	12.46	1133.71		743	12.472	2612.29	743	12.458	1609.2	743	12.46	1921.47
744	12.48	283.43	744	12.478	396.874	744	12.481	528.504		744	12.478	2812.23	744	12.478	1886.71	744	12.482	1025.18		744	12.478	4904.56	744	12.476	2333.08	744	12.479	3252.2		744	12.49	903.979	744	12.475	1236.81	744	12.477	1097.3		744	12.488	2663.66	744	12.475	1602.44	744	12.477	1927.97
745	12.497	251.523	745	12.495	446.988	745	12.497	649.622		745	12.495	2860.18	745	12.495	1812.94	745	12.499	920.084		745	12.495	4856.91	745	12.493	2439.2	745	12.495	3032.23		745	12.507	871.397	745	12.491	1367.52	745	12.494	1110.15		745	12.505	2746.81	745	12.491	1619.06	745	12.493	1996.32
746	12.514	259.893	746	12.512	442.612	746	12.514	784.892		746	12.512	2819.21	746	12.512	1732.19	746	12.516	901.115		746	12.512	4618.61	746	12.51	2492.88	746	12.512	2753.17		746	12.524	865.994	746	12.508	1432.19	746	12.51	1154.03		746	12.522	2829.44	746	12.508	1616.8	746	12.51	2117.51
747	12.53	310.538	747	12.528	397.588	747	12.531	888.447		747	12.528	2682.85	747	12.528	1650.72	747	12.532	963.787		747	12.528	4243.24	747	12.526	2501.02	747	12.529	2519.66		747	12.54	906.568	747	12.525	1426.78	747	12.527	1172.26		747	12.538	2868.88	747	12.525	1556.67	747	12.527	2262.7
748	12.547	398.842	748	12.545	341.417	748	12.547	952.966		748	12.545	2480.62	748	12.545	1554.21	748	12.549	1093.77		748	12.545	3798.9	748	12.543	2478.36	748	12.545	2400.59		748	12.557	980.326	748	12.541	1350.59	748	12.544	1126.12		748	12.555	2831.78	748	12.541	1423.15	748	12.543	2392.63
749	12.564	509.332	749	12.562	285.207	749	12.564	996.188		749	12.562	2271.83	749	12.562	1439.6	749	12.566	1259.23		749	12.562	3368.39	749	12.56	2430.66	749	12.562	2399.46		749	12.574	1040.67	749	12.558	1199.63	749	12.56	1031.11		749	12.572	2712.17	749	12.558	1241.72	749	12.56	2474.28
750	12.58	608.903	750	12.578	225.974	750	12.581	1024.39		750	12.578	2116.41	750	12.578	1326.34	750	12.582	1408.18		750	12.578	3032	750	12.576	2364.42	750	12.579	2485.36		750	12.59	1038.9	750	12.575	993.744	750	12.577	938.127		750	12.588	2540.38	750	12.575	1071.9	750	12.577	2498.16
751	12.597	657.797	751	12.595	175.92	751	12.598	1011.43		751	12.595	2043.99	751	12.595	1223.59	751	12.599	1481.62		751	12.595	2830.43	751	12.593	2290.15	751	12.596	2618.84		751	12.607	964.315	751	12.591	793.986	751	12.594	883.996		751	12.605	2381.93	751	12.591	977.328	751	12.593	2471.66
752	12.614	639.813	752	12.612	170.348	752	12.614	924.519		752	12.612	2043.08	752	12.612	1115.87	752	12.616	1448.8		752	12.612	2747.75	752	12.61	2222.61	752	12.612	2753.12		752	12.624	852.452	752	12.608	671.839	752	12.61	876.022		752	12.622	2304.83	752	12.608	996.868	752	12.61	2415.66
753	12.63	573.996	753	12.628	247.914	753	12.631	769.532		753	12.628	2074.8	753	12.628	987.153	753	12.632	1334.3		753	12.628	2743.07	753	12.626	2175.15	753	12.629	2837.2		753	12.64	755.424	753	12.625	666.457	753	12.627	914		753	12.638	2346.75	753	12.625	1121.57	753	12.627	2364.29
754	12.647	497.995	754	12.645	427.315	754	12.648	595.795		754	12.645	2088.12	754	12.645	864.933	754	12.649	1209.37		754	12.645	2792.6	754	12.643	2156.26	754	12.646	2842.41		754	12.657	701.651	754	12.641	763.472	754	12.644	1006.55		754	12.655	2487.34	754	12.641	1295.99	754	12.643	2350.87
755	12.664	442.419	755	12.662	681.693	755	12.664	454.512		755	12.662	2042.81	755	12.662	810.636	755	12.666	1140.1		755	12.662	2893.89	755	12.66	2173.51	755	12.662	2777.55		755	12.674	688.082	755	12.658	902.971	755	12.66	1146.06		755	12.672	2659.72	755	12.658	1446.77	755	12.66	2375.77
756	12.68	420.879	756	12.678	940.506	756	12.681	362.921		756	12.678	1922.37	756	12.678	855.934	756	12.682	1145.69		756	12.678	3038.16	756	12.677	2235.4	756	12.679	2675.15		756	12.69	693.681	756	12.675	1015.66	756	12.677	1289.59		756	12.688	2797.81	756	12.675	1519	756	12.677	2396.46
757	12.697	428.595	757	12.695	1113.57	757	12.698	304.794		757	12.695	1751.65	757	12.695	954.777	757	12.699	1202.99		757	12.695	3186.58	757	12.693	2332.73	757	12.696	2564.11		757	12.707	701.486	757	12.691	1060.73	757	12.694	1376.65		757	12.705	2882.31	757	12.691	1499.75	757	12.694	2361.83
758	12.714	447.023	758	12.712	1133.33	758	12.714	254.284		758	12.712	1585.42	758	12.712	1021.35	758	12.716	1267.94		758	12.712	3291.41	758	12.71	2423.27	758	12.712	2459.89		758	12.724	708.108	758	12.708	1040.53	758	12.71	1378.76		758	12.722	2942.39	758	12.708	1413.16	758	12.71	2257.61
759	12.73	461.073	759	12.728	987.996	759	12.731	197.148		759	12.728	1478.45	759	12.728	1009.68	759	12.733	1298.07		759	12.728	3336.74	759	12.727	2442.32	759	12.729	2370.38		759	12.74	730.216	759	12.725	978.685	759	12.727	1320.15		759	12.738	3013.79	759	12.725	1314.99	759	12.727	2117.5
760	12.747	473.84	760	12.745	732.649	760	12.748	142.738		760	12.745	1451.42	760	12.745	948.217	760	12.749	1268.79		760	12.745	3330.39	760	12.743	2349.58	760	12.746	2315.57		760	12.757	797.485	760	12.741	906.645	760	12.744	1252.43		760	12.755	3096.44	760	12.741	1256.68	760	12.744	1994.03
761	12.764	498.407	761	12.762	459.46	761	12.764	116.25		761	12.762	1477.22	761	12.762	893.665	761	12.766	1188.91		761	12.762	3274.79	761	12.76	2167.25	761	12.762	2320.18		761	12.774	930.098	761	12.758	853.373	761	12.76	1201.84		761	12.772	3157.12	761	12.758	1252.97	761	12.76	1928.65
762	12.78	534.85	762	12.779	251.007	762	12.781	140.901		762	12.778	1512.28	762	12.779	867.472	762	12.783	1096.82		762	12.778	3169.18	762	12.777	1969.58	762	12.779	2381.77		762	12.79	1118.58	762	12.775	822.427	762	12.777	1156.04		762	12.788	3171.45	762	12.775	1290.21	762	12.777	1931.28
763	12.797	559.109	763	12.795	145.409	763	12.798	222.045		763	12.795	1538.13	763	12.795	845.399	763	12.799	1050.42		763	12.795	3039.94	763	12.793	1826.7	763	12.796	2453.37		763	12.807	1310.67	763	12.791	783.834	763	12.794	1099.5		763	12.805	3144.85	763	12.791	1376.08	763	12.794	1987.9
764	12.814	551.715	764	12.812	139.541	764	12.814	339.725		764	12.812	1577.44	764	12.812	811.405	764	12.816	1091.22		764	12.812	2938.67	764	12.81	1768.51	764	12.812	2478.71		764	12.824	1439.52	764	12.808	708.225	764	12.811	1053.38		764	12.822	3093.82	764	12.808	1547.73	764	12.81	2077.94
765	12.83	517.769	765	12.829	211.912	765	12.831	460.626		765	12.829	1667.02	765	12.829	777.25	765	12.833	1214.76		765	12.828	2908.64	765	12.827	1785.86	765	12.829	2446.33		765	12.84	1466.11	765	12.825	612.023	765	12.827	1059.62		765	12.839	3015.95	765	12.825	1824.31	765	12.827	2185.18
766	12.847	482.437	766	12.845	329.675	766	12.848	572.793		766	12.845	1818.69	766	12.845	766.683	766	12.849	1369.61		766	12.845	2957.38	766	12.843	1847.87	766	12.846	2405.87		766	12.857	1419.04	766	12.842	550.117	766	12.844	1136.66		766	12.855	2910.47	766	12.841	2156.59	766	12.844	2290.47
767	12.864	463.682	767	12.862	457.941	767	12.864	708.851		767	12.862	2001.42	767	12.862	793.267	767	12.866	1489.5		767	12.862	3069.91	767	12.86	1908.79	767	12.862	2423.62		767	12.874	1377.98	767	12.858	568.271	767	12.861	1260.68		767	12.872	2814.29	767	12.858	2436.29	767	12.86	2363.94
768	12.88	451.324	768	12.879	565.793	768	12.881	916.666		768	12.879	2164.38	768	12.879	871.126	768	12.883	1527.88		768	12.878	3224.71	768	12.877	1927.63	768	12.879	2527.72		768	12.89	1404.33	768	12.875	666.487	768	12.877	1380.28		768	12.889	2783.89	768	12.875	2569.46	768	12.877	2378.5
769	12.897	415.041	769	12.895	636.069	769	12.898	1201.99		769	12.895	2272.85	769	12.895	1014.44	769	12.899	1475.77		769	12.895	3396.34	769	12.893	1901.13	769	12.896	2690.03		769	12.907	1481.39	769	12.892	825.476	769	12.894	1456.17		769	12.905	2843.23	769	12.891	2534.92	769	12.894	2337.53
770	12.914	336.22	770	12.912	675.499	770	12.914	1500.27		770	12.912	2329.18	770	12.912	1212.49	770	12.916	1373.39		770	12.912	3547.86	770	12.91	1873.71	770	12.912	2842.71		770	12.924	1517.31	770	12.908	1032.43	770	12.911	1489.56		770	12.922	2950.91	770	12.908	2382.68	770	12.91	2270.13
771	12.93	229.316	771	12.929	710.77	771	12.931	1717.38		771	12.929	2361.37	771	12.929	1419.24	771	12.933	1290.61		771	12.928	3621.56	771	12.927	1900.11	771	12.929	2913.59		771	12.94	1418.56	771	12.925	1276.14	771	12.927	1514.32		771	12.939	3028.93	771	12.925	2181.5	771	12.927	2206.81
772	12.947	128.407	772	12.945	774.89	772	12.948	1792.33		772	12.945	2390.15	772	12.945	1590.92	772	12.949	1278.62		772	12.945	3566.88	772	12.943	1985.81	772	12.946	2848.42		772	12.957	1162.32	772	12.942	1523.29	772	12.944	1549.48		772	12.955	3024.14	772	12.942	1979.53	772	12.944	2161.76
773	12.964	58.3935	773	12.962	882.617	773	12.964	1719.95		773	12.962	2401.9	773	12.962	1718.79	773	12.966	1335.96		773	12.962	3380.86	773	12.96	2069.54	773	12.962	2630.88		773	12.974	815.153	773	12.958	1717.52	773	12.961	1560.48		773	12.972	2944.67	773	12.958	1801.08	773	12.96	2141.51
774	12.981	21.2546	774	12.979	1019.16	774	12.981	1526.93		774	12.979	2356.08	774	12.979	1826.38	774	12.983	1416.2		774	12.979	3126.74	774	12.977	2067.4	774	12.979	2299.88		774	12.991	482.012	774	12.975	1803.32	774	12.977	1480.62		774	12.989	2819.39	774	12.975	1652.98	774	12.977	2147.54
775	12.997	6.27539	775	12.995	1150.24	775	12.998	1245.93		775	12.995	2219.29	775	12.995	1930.25	775	12.999	1460.95		775	12.995	2904.43	775	12.993	1940	775	12.996	1948.58		775	13.007	237.485	775	12.992	1750.8	775	12.994	1271.48		775	13.005	2637.47	775	12.992	1522.41	775	12.994	2152.62
776	13.014	1.48422	776	13.012	1250.23	776	13.014	916.868		776	13.012	1982.97	776	13.012	2011.33	776	13.016	1428.83		776	13.012	2781.5	776	13.01	1718.97	776	13.012	1676.34		776	13.024	96.8021	776	13.008	1565.92	776	13.011	962.449		776	13.022	2353.92	776	13.008	1379.28	776	13.01	2098.89
777	13.031	1.19353	777	13.029	1308.17	777	13.031	594.243		777	13.029	1652.36	777	13.029	2018.74	777	13.033	1307.7		777	13.029	2755.8	777	13.027	1464.93	777	13.029	1529.16		777	13.041	31.9991	777	13.025	1297.25	777	13.027	631.29		777	13.039	1943.7	777	13.025	1200.11	777	13.027	1939.97
778	13.047	6.19911	778	13.045	1314.47	778	13.048	331.844		778	13.045	1250.72	778	13.045	1899.27	778	13.049	1103.6		778	13.045	2784.37	778	13.043	1208.01	778	13.046	1477.16		778	13.057	8.53958	778	13.042	1017.54	778	13.044	354.738		778	13.055	1447.3	778	13.042	982.834	778	13.044	1682.68
779	13.064	22.6911	779	13.062	1246.88	779	13.064	156.817		779	13.062	834.237	779	13.062	1629.66	779	13.066	844.618		779	13.062	2823.18	779	13.06	942.7	779	13.062	1444.35		779	13.074	1.52689	779	13.058	779.638	779	13.061	168.722		779	13.072	955.144	779	13.058	755.447	779	13.06	1384.56
780	13.081	66.7735	780	13.079	1085.78	780	13.081	61.8467		780	13.079	477.302	780	13.079	1244.85	780	13.083	575.594		780	13.079	2845.98	780	13.077	670.537	780	13.079	1370.71		780	13.091	0	780	13.075	588.355	780	13.077	67.1563		780	13.089	568.248	780	13.075	563.645	780	13.077	1109.81
781	13.097	159.457	781	13.095	844.274	781	13.098	20.1386		781	13.095	229.149	781	13.095	827.231	781	13.099	354.62		781	13.095	2843.17	781	13.093	431.457	781	13.096	1244.41		781	13.107	0	781	13.092	421.219	781	13.094	21.893		781	13.105	355.466	781	13.092	450.187	781	13.094	898.465
782	13.114	312.836	782	13.112	572.085	782	13.114	5.13158		782	13.112	92.5037	782	13.112	470.391	782	13.116	228.602		782	13.112	2804.84	782	13.11	287.366	782	13.112	1090.93		782	13.124	1.14373	782	13.108	268.927	782	13.111	7.10874		782	13.122	346.453	782	13.108	427.113	782	13.11	757.374
783	13.131	509.108	783	13.129	331.687	783	13.131	2.38151		783	13.129	35.9924	783	13.129	229.505	783	13.133	212.06		783	13.129	2726.11	783	13.127	278.167	783	13.129	949.407		783	13.141	5.98756	783	13.125	146.003	783	13.127	7.44682		783	13.139	536.236	783	13.125	455.234	783	13.127	670.418
784	13.147	692.709	784	13.145	162.181	784	13.148	7.37532		784	13.145	30.4971	784	13.145	108.173	784	13.149	285.47		784	13.145	2619.15	784	13.143	402.852	784	13.146	844.302		784	13.157	21.2485	784	13.142	66.4411	784	13.144	22.721		784	13.155	887.283	784	13.142	466.335	784	13.144	618.068
785	13.164	802.004	785	13.162	65.9679	785	13.165	27.3297		785	13.162	65.9639	785	13.162	82.0919	785	13.166	401.653		785	13.162	2522.43	785	13.16	617.973	785	13.163	787.326		785	13.174	63.714	785	13.158	29.4553	785	13.161	63.5045		785	13.172	1330.21	785	13.158	423.501	785	13.16	600.586
786	13.181	811.328	786	13.179	22.0648	786	13.181	80.4728		786	13.179	151.268	786	13.179	125.056	786	13.183	511.036		786	13.179	2482.11	786	13.177	858.821	786	13.179	784.282		786	13.191	154.314	786	13.175	26.9466	786	13.177	145.766		786	13.189	1783.96	786	13.175	358.991	786	13.177	638.5
787	13.197	753.194	787	13.196	5.77387	787	13.198	194.143		787	13.195	294.848	787	13.195	209.728	787	13.199	596.402		787	13.195	2513.9	787	13.193	1071.81	787	13.196	853.959		787	13.207	311.872	787	13.192	57.1814	787	13.194	275.858		787	13.205	2185.83	787	13.192	351.78	787	13.194	746.396
788	13.214	688.14	788	13.212	2.3413	788	13.215	387.707		788	13.212	490.491	788	13.212	304.399	788	13.216	679.409		788	13.212	2590.66	788	13.21	1236.17	788	13.213	1014.78		788	13.224	537.764	788	13.208	124.909	788	13.211	439.443		788	13.222	2497.22	788	13.208	469.006	788	13.211	905.565
789	13.231	657.55	789	13.229	6.33337	789	13.231	651.519		789	13.229	716.399	789	13.229	381.843	789	13.233	792.315		789	13.229	2669.77	789	13.227	1353.02	789	13.229	1271.42		789	13.241	814.61	789	13.225	233.214	789	13.227	608.157		789	13.239	2691.09	789	13.225	725.05	789	13.227	1088.19
790	13.247	656.727	790	13.246	23.8977	790	13.248	940.734		790	13.245	950.314	790	13.245	446.802	790	13.25	948.086		790	13.245	2727.85	790	13.244	1433.28	790	13.246	1613.72		790	13.257	1117.41	790	13.242	372.636	790	13.244	764.58		790	13.255	2766.96	790	13.242	1083.82	790	13.244	1303.07
791	13.264	659.355	791	13.262	73.7926	791	13.265	1208.61		791	13.262	1177.54	791	13.262	545.469	791	13.266	1139.26		791	13.262	2775.71	791	13.26	1500.1	791	13.263	2031.78		791	13.274	1432.6	791	13.258	540.32	791	13.261	921.626		791	13.272	2775.2	791	13.258	1482.77	791	13.261	1591.9
792	13.281	651.35	792	13.279	185.551	792	13.281	1448.11		792	13.279	1390.99	792	13.279	726.687	792	13.283	1360.28		792	13.279	2837.57	792	13.277	1594.93	792	13.279	2507.55		792	13.291	1757.15	792	13.275	755.809	792	13.277	1104.48		792	13.289	2809.01	792	13.275	1865.1	792	13.277	1983.32
793	13.297	642.695	793	13.296	391.058	793	13.298	1698.79		793	13.295	1578.12	793	13.295	997.898	793	13.3	1615.3		793	13.295	2915.06	793	13.294	1750.75	793	13.296	2993.4		793	13.307	2098.39	793	13.292	1053.01	793	13.294	1329.94		793	13.305	2939.09	793	13.292	2190.3	793	13.294	2452.08
794	13.314	649.848	794	13.312	703.872	794	13.315	2003.23		794	13.312	1716.01	794	13.312	1314.45	794	13.316	1889.61		794	13.312	2974.09	794	13.31	1958.91	794	13.313	3397.89		794	13.324	2455.67	794	13.308	1431.63	794	13.311	1595.49		794	13.322	3156.83	794	13.308	2441.67	794	13.311	2917.69
795	13.331	674.338	795	13.329	1099.72	795	13.331	2350.09		795	13.329	1780.93	795	13.329	1616.44	795	13.333	2129.43		795	13.329	2973.07	795	13.327	2171.16	795	13.329	3626.77		795	13.341	2791.87	795	13.325	1835.63	795	13.327	1893.02		795	13.339	3377.23	795	13.325	2630.94	795	13.327	3296.45
796	13.347	706.603	796	13.346	1519.26	796	13.348	2670.45		796	13.345	1768.01	796	13.346	1872.22	796	13.35	2272.45		796	13.345	2901.45	796	13.344	2331.1	796	13.346	3660.61		796	13.357	3029.22	796	13.342	2185.04	796	13.344	2205.71		796	13.356	3511.7	796	13.342	2788.81	796	13.344	3545.34
797	13.364	738.748	797	13.362	1891.38	797	13.365	2893.12		797	13.362	1706.69	797	13.362	2107.89	797	13.366	2318.69		797	13.362	2790.38	797	13.36	2411.45	797	13.363	3581.49		797	13.374	3093.44	797	13.359	2443.52	797	13.361	2495.62		797	13.372	3522.71	797	13.358	2937.75	797	13.361	3676.55
798	13.381	777.659	798	13.379	2166.9	798	13.381	3009.99		798	13.379	1650.1	798	13.379	2381.59	798	13.383	2343.23		798	13.379	2676.84	798	13.377	2437.8	798	13.379	3509.85		798	13.391	2980.61	798	13.375	2646.24	798	13.378	2708.51		798	13.389	3438.51	798	13.375	3075.23	798	13.377	3720.54
799	13.397	838.11	799	13.396	2337.1	799	13.398	3084.05		799	13.396	1630.42	799	13.396	2725.3	799	13.4	2427.58		799	13.395	2576.96	799	13.394	2466.86	799	13.396	3528.73		799	13.407	2769.68	799	13.392	2865.05	799	13.394	2808.17		799	13.406	3312.44	799	13.392	3178.11	799	13.394	3710.85
800	13.414	925.917	800	13.412	2427.44	800	13.415	3182.4		800	13.412	1636.06	800	13.412	3097.37	800	13.416	2594.81		800	13.412	2485.28	800	13.41	2545.2	800	13.413	3637.46		800	13.424	2557.83	800	13.409	3144.96	800	13.411	2802.73		800	13.422	3170.96	800	13.408	3216.27	800	13.411	3682.66
801	13.431	1027.06	801	13.429	2466.65	801	13.431	3303.43		801	13.429	1635.67	801	13.429	3395.64	801	13.433	2788.13		801	13.429	2393.81	801	13.427	2667.9	801	13.429	3768.83		801	13.441	2382.76	801	13.425	3457.79	801	13.428	2717.29		801	13.439	3002.06	801	13.425	3178.08	801	13.427	3664.14
802	13.447	1106.13	802	13.446	2475.6	802	13.448	3366.74		802	13.446	1619.87	802	13.446	3527.69	802	13.45	2915.39		802	13.445	2301.31	802	13.444	2785.51	802	13.446	3844.21		802	13.457	2199.26	802	13.442	3707.58	802	13.444	2573.92		802	13.456	2795.12	802	13.442	3088.94	802	13.444	3652.24
803	13.464	1121.5	803	13.462	2470.94	803	13.465	3285.88		803	13.462	1602.47	803	13.462	3471.64	803	13.466	2919.3		803	13.462	2208.1	803	13.46	2839.35	803	13.463	3839.48		803	13.474	1949.14	803	13.459	3787.16	803	13.461	2397.11		803	13.472	2582.15	803	13.459	3012.87	803	13.461	3605.78
804	13.481	1044.23	804	13.479	2460.23	804	13.481	3045.86		804	13.479	1588.74	804	13.479	3282.14	804	13.483	2809.54		804	13.479	2102.78	804	13.477	2806.64	804	13.479	3793.21		804	13.491	1637.06	804	13.475	3656.97	804	13.478	2234.9		804	13.489	2413.8	804	13.475	3000.12	804	13.477	3469.14
805	13.498	879.625	805	13.496	2430.01	805	13.498	2713.61		805	13.496	1564.3	805	13.496	3048.16	805	13.5	2635.09		805	13.496	1967.37	805	13.494	2712.37	805	13.496	3761.87		805	13.507	1330.75	805	13.492	3386.93	805	13.494	2136.41		805	13.506	2306.96	805	13.492	3043.02	805	13.494	3217.74
806	13.514	670.178	806	13.512	2366.04	806	13.515	2381.64		806	13.512	1526.05	806	13.512	2832.04	806	13.516	2434.48		806	13.512	1797.53	806	13.51	2616.18	806	13.513	3772.66		806	13.524	1097.41	806	13.509	3108.92	806	13.511	2114.98		806	13.522	2247.49	806	13.509	3086.27	806	13.511	2879.63
807	13.531	476.36	807	13.529	2285.84	807	13.531	2104.85		807	13.529	1494.26	807	13.529	2651.79	807	13.533	2227.03		807	13.529	1607.44	807	13.527	2580.16	807	13.529	3799.91		807	13.541	963.295	807	13.525	2910.41	807	13.528	2139.86		807	13.539	2225.52	807	13.525	3077.37	807	13.527	2524.16
808	13.548	335.263	808	13.546	2233.09	808	13.548	1875.92		808	13.546	1478.61	808	13.546	2500.16	808	13.55	2035.42		808	13.546	1414.6	808	13.544	2632.28	808	13.546	3771.7		808	13.558	921.437	808	13.542	2762.01	808	13.544	2161.25		808	13.556	2242.65	808	13.542	3001.91	808	13.544	2213.89
809	13.564	241.993	809	13.562	2230.43	809	13.565	1657.67		809	13.562	1443.52	809	13.562	2385.86	809	13.566	1894.96		809	13.562	1226	809	13.56	2741.58	809	13.563	3615.39		809	13.574	963.343	809	13.559	2562.88	809	13.561	2148.25		809	13.572	2284.62	809	13.559	2867.78	809	13.561	1976.5
810	13.581	173.278	810	13.579	2246.71	810	13.581	1439.74		810	13.579	1334.27	810	13.579	2328.36	810	13.583	1838.11		810	13.579	1041.92	810	13.577	2827.39	810	13.579	3312.87		810	13.591	1065.32	810	13.575	2254.41	810	13.578	2093.36		810	13.589	2322.31	810	13.575	2686.8	810	13.577	1808.52
811	13.598	114.696	811	13.596	2220.17	811	13.598	1259.11		811	13.596	1143.54	811	13.596	2321.34	811	13.6	1868.82		811	13.596	871.665	811	13.594	2804.4	811	13.596	2927.49		811	13.608	1181.28	811	13.592	1892.38	811	13.594	2005.35		811	13.606	2343.39	811	13.592	2477.08	811	13.594	1698.26
812	13.614	72.3803	812	13.612	2123.24	812	13.615	1163.71		812	13.612	924.536	812	13.612	2314.97	812	13.616	1951.49		812	13.612	734.445	812	13.61	2636.41	812	13.613	2561.67		812	13.624	1275.9	812	13.609	1594	812	13.611	1893.07		812	13.622	2375.1	812	13.609	2265.9	812	13.611	1627.09
813	13.631	57.6998	813	13.629	1977.8	813	13.631	1159.58		813	13.629	733.39	813	13.629	2261.04	813	13.633	2025.4		813	13.629	654.718	813	13.627	2358.95	813	13.629	2283.76		813	13.641	1359.09	813	13.625	1433.44	813	13.628	1762.36		813	13.639	2434.76	813	13.625	2071.41	813	13.627	1574.8
814	13.648	75.8914	814	13.646	1822.02	814	13.648	1199.24		814	13.646	584.589	814	13.646	2150.76	814	13.65	2039.64		814	13.646	652.885	814	13.644	2046.26	814	13.646	2082.77		814	13.658	1454.88	814	13.642	1393.06	814	13.644	1612.45		814	13.656	2485.96	814	13.642	1883.82	814	13.644	1531.79
815	13.664	118.379	815	13.662	1681.79	815	13.665	1225.52		815	13.662	470.654	815	13.662	2019.41	815	13.666	1982.66		815	13.662	734.814	815	13.66	1759.08	815	13.663	1896.65		815	13.674	1546.4	815	13.659	1404.29	815	13.661	1440.45		815	13.672	2459.35	815	13.659	1690.94	815	13.661	1514.46
816	13.681	165.082	816	13.679	1589.14	816	13.682	1206.22		816	13.679	404.588	816	13.679	1913.18	816	13.683	1884.37		816	13.679	881.946	816	13.677	1519.55	816	13.68	1678.86		816	13.691	1576.42	816	13.675	1407.36	816	13.678	1251.27		816	13.689	2329.39	816	13.675	1509.6	816	13.677	1529.34
817	13.698	197.781	817	13.696	1577.4	817	13.698	1140.33		817	13.696	416.733	817	13.696	1847.83	817	13.7	1784.87		817	13.696	1045.7	817	13.694	1327.39	817	13.696	1437.75		817	13.708	1515.28	817	13.692	1375.41	817	13.694	1072.83		817	13.706	2146.1	817	13.692	1374.89	817	13.694	1547.09
818	13.714	219.122	818	13.712	1654.6	818	13.715	1045.29		818	13.712	511.871	818	13.712	1791.02	818	13.716	1702		818	13.712	1172.01	818	13.71	1186.1	818	13.713	1227.52		818	13.724	1401.24	818	13.709	1310.85	818	13.711	958.189		818	13.722	1995.5	818	13.709	1296.57	818	13.711	1521.92
819	13.731	265.423	819	13.729	1785.5	819	13.732	954.601		819	13.729	647.523	819	13.729	1688.03	819	13.733	1621.11		819	13.729	1240.95	819	13.727	1110.09	819	13.73	1116.73		819	13.741	1302.55	819	13.725	1242.3	819	13.728	952.165		819	13.739	1934.33	819	13.725	1256.22	819	13.727	1445.03
820	13.748	383.615	820	13.746	1912.22	820	13.748	910.347		820	13.746	768.717	820	13.746	1513.99	820	13.75	1510.66		820	13.746	1274.17	820	13.744	1116.07	820	13.746	1139.24		820	13.758	1248.69	820	13.742	1213.72	820	13.744	1059.67		820	13.756	1956.74	820	13.742	1247.89	820	13.744	1358.94
821	13.764	587.102	821	13.763	1983.47	821	13.765	936.112		821	13.762	857.201	821	13.762	1304.4	821	13.766	1359.57		821	13.762	1284.94	821	13.76	1200.89	821	13.763	1270.07		821	13.774	1207.83	821	13.759	1256.48	821	13.761	1249.19		821	13.772	2015.68	821	13.759	1296.87	821	13.761	1321.05
822	13.781	822.247	822	13.779	1972.63	822	13.782	1020.9		822	13.779	936.708	822	13.779	1127.08	822	13.783	1197.01		822	13.779	1251.49	822	13.777	1332.93	822	13.78	1445.33		822	13.791	1126.77	822	13.775	1353.54	822	13.778	1484.1		822	13.789	2062.23	822	13.775	1423.6	822	13.778	1344.8
823	13.798	987.203	823	13.796	1885.9	823	13.798	1129.07		823	13.796	1030.14	823	13.796	1033.71	823	13.8	1077.88		823	13.796	1151.9	823	13.794	1467.47	823	13.796	1605.36		823	13.808	985.033	823	13.792	1445.14	823	13.794	1727.27		823	13.806	2082.58	823	13.792	1604.19	823	13.794	1388.66
824	13.814	999.572	824	13.813	1769.37	824	13.815	1229.86		824	13.812	1122.87	824	13.812	1041.67	824	13.817	1041.17		824	13.812	1030.67	824	13.811	1570.55	824	13.813	1715.34		824	13.824	813.63	824	13.809	1478.32	824	13.811	1921.03		824	13.822	2097.54	824	13.809	1775.83	824	13.811	1395.11
825	13.831	862.699	825	13.829	1696.18	825	13.832	1308.69		825	13.829	1184.13	825	13.829	1146.46	825	13.833	1081.33		825	13.829	987.833	825	13.827	1634.58	825	13.83	1761.36		825	13.841	679.579	825	13.825	1443.64	825	13.828	1992.77		825	13.839	2136.52	825	13.825	1885.12	825	13.828	1346.72
826	13.848	659.663	826	13.846	1728.4	826	13.848	1357.63		826	13.846	1212.82	826	13.846	1324.56	826	13.85	1158.36		826	13.846	1093.16	826	13.844	1669.25	826	13.846	1739.77		826	13.858	634.798	826	13.842	1363.13	826	13.844	1894.3		826	13.856	2201.45	826	13.842	1918.98	826	13.844	1274.22
827	13.864	480.38	827	13.863	1873.99	827	13.865	1365.3		827	13.862	1242.92	827	13.863	1530.6	827	13.867	1216.73		827	13.862	1321.97	827	13.861	1685.52	827	13.863	1668.78		827	13.874	672.41	827	13.859	1267.28	827	13.861	1646.82		827	13.872	2258.76	827	13.859	1906.28	827	13.861	1218.21
828	13.881	363.599	828	13.879	2087.96	828	13.882	1328.54		828	13.879	1298.84	828	13.879	1711.7	828	13.883	1213.69		828	13.879	1575.51	828	13.877	1687.13	828	13.88	1586.42		828	13.891	733.351	828	13.875	1200.85	828	13.878	1342.04		828	13.889	2271.96	828	13.875	1890.62	828	13.878	1190.87
829	13.898	301.569	829	13.896	2310.09	829	13.898	1270.6		829	13.896	1362.16	829	13.896	1839.26	829	13.9	1137.28		829	13.896	1754.5	829	13.894	1676.28	829	13.896	1532.12		829	13.908	769.523	829	13.892	1222.22	829	13.895	1095.9		829	13.906	2239.64	829	13.892	1907.96	829	13.894	1173.55
830	13.914	279.154	830	13.913	2505.02	830	13.915	1219.18		830	13.913	1402.52	830	13.913	1917.22	830	13.917	1006.29		830	13.912	1817.68	830	13.911	1657.89	830	13.913	1522.3		830	13.924	786.643	830	13.909	1373.34	830	13.911	983.654		830	13.923	2203.8	830	13.909	1957.03	830	13.911	1140.04
831	13.931	287.47	831	13.929	2652.95	831	13.932	1178.88		831	13.929	1425.32	831	13.929	1960.69	831	13.933	859.07		831	13.929	1778.62	831	13.927	1646.1	831	13.93	1552.22		831	13.941	824.479	831	13.926	1640.25	831	13.928	999.147		831	13.939	2216.3	831	13.925	1997.45	831	13.928	1085.54
832	13.948	315.625	832	13.946	2717.08	832	13.948	1123.29		832	13.946	1475.44	832	13.946	1967.37	832	13.95	727.77		832	13.946	1674.69	832	13.944	1656.45	832	13.946	1629.43		832	13.958	901.494	832	13.942	1955.15	832	13.945	1063.08		832	13.956	2294.56	832	13.942	1978.94	832	13.944	1032.58
833	13.964	347.954	833	13.963	2647.3	833	13.965	1034.67		833	13.963	1587.28	833	13.963	1914.75	833	13.967	634.079		833	13.962	1531.79	833	13.961	1681.9	833	13.963	1777.91		833	13.974	1012.54	833	13.959	2223.16	833	13.961	1077.45		833	13.973	2382.73	833	13.959	1903.66	833	13.961	1021.46
834	13.981	366.523	834	13.979	2429.22	834	13.982	932.256		834	13.979	1737.74	834	13.979	1783.94	834	13.983	591.486		834	13.979	1360.66	834	13.977	1687.57	834	13.98	1994.66		834	13.991	1160.31	834	13.976	2363.2	834	13.978	1000.78		834	13.989	2377.71	834	13.975	1832.44	834	13.978	1084.55
835	13.998	361.108	835	13.996	2096.42	835	13.998	865.267		835	13.996	1841.79	835	13.996	1579.01	835	14	611.661		835	13.996	1172.02	835	13.994	1638.89	835	13.996	2209.62		835	14.008	1357.36	835	13.992	2347.31	835	13.995	877.247		835	14.006	2219.26	835	13.992	1830.09	835	13.994	1225.54
836	14.014	334.361	836	14.013	1699.85	836	14.015	871.449		836	14.013	1806.62	836	14.013	1335.41	836	14.017	698.953		836	14.012	992.626	836	14.011	1540.31	836	14.013	2323.91		836	14.024	1575.51	836	14.009	2208.37	836	14.011	798.41		836	14.023	1946.87	836	14.009	1902.04	836	14.011	1422.53
837	14.031	301.064	837	14.029	1293.68	837	14.032	945.63		837	14.029	1598.56	837	14.029	1111.47	837	14.033	838.432		837	14.029	856.091	837	14.027	1428.59	837	14.03	2306.08		837	14.041	1735.08	837	14.026	2029.21	837	14.028	827.915		837	14.039	1677.88	837	14.026	1995.81	837	14.028	1638.4
838	14.048	270.421	838	14.046	949.69	838	14.048	1048.02		838	14.046	1276.23	838	14.046	964.755	838	14.05	993.922		838	14.046	786.683	838	14.044	1328.83	838	14.046	2216.46		838	14.058	1759.45	838	14.042	1897.68	838	14.045	960.975		838	14.056	1515.85	838	14.042	2052.79	838	14.044	1825.65
839	14.065	236.188	839	14.063	745.344	839	14.065	1140.61		839	14.063	953.048	839	14.063	910.886	839	14.067	1114.39		839	14.063	786.733	839	14.061	1227.17	839	14.063	2126.2		839	14.075	1635.32	839	14.059	1850.49	839	14.061	1133.51		839	14.073	1486.04	839	14.059	2050.16	839	14.061	1930.02
840	14.081	187.471	840	14.079	714.288	840	14.082	1218.5		840	14.079	721.275	840	14.079	918.346	840	14.083	1155.05		840	14.079	842.99	840	14.077	1103.06	840	14.08	2038.88		840	14.091	1413.18	840	14.076	1848.9	840	14.078	1262.4		840	14.089	1537.65	840	14.076	1994.49	840	14.078	1898.63
841	14.098	127.562	841	14.096	818.848	841	14.098	1288.99		841	14.096	602.515	841	14.096	947.251	841	14.1	1098.78		841	14.096	938.79	841	14.094	973.526	841	14.096	1918.95		841	14.108	1160.14	841	14.092	1810.49	841	14.095	1295.52		841	14.106	1606.61	841	14.092	1893.46	841	14.094	1706.33
842	14.115	72.5891	842	14.113	977.262	842	14.115	1331.46		842	14.113	558.011	842	14.113	979.26	842	14.117	965.202		842	14.113	1046.48	842	14.111	876.784	842	14.113	1756.68		842	14.125	922.276	842	14.109	1677.04	842	14.111	1239.72		842	14.123	1661.27	842	14.109	1753.35	842	14.111	1390.4
843	14.131	36.4349	843	14.129	1118.52	843	14.132	1300.45		843	14.129	537.096	843	14.129	1004.93	843	14.133	791.418		843	14.129	1129.32	843	14.127	817.721	843	14.13	1589.89		843	14.141	723.032	843	14.126	1465.69	843	14.128	1143.3		843	14.139	1706.98	843	14.126	1598.75	843	14.128	1056.5
844	14.148	25.4831	844	14.146	1209.3	844	14.148	1173.65		844	14.146	511.956	844	14.146	1003.76	844	14.15	621.869		844	14.146	1157.87	844	14.144	753.231	844	14.146	1458.03		844	14.158	587.167	844	14.142	1259.4	844	14.145	1050.05		844	14.156	1758.41	844	14.142	1461.89	844	14.144	818.281
845	14.165	40.2299	845	14.163	1243.24	845	14.165	989.95		845	14.163	472.351	845	14.163	956.227	845	14.167	497.398		845	14.163	1123.74	845	14.161	644.922	845	14.163	1366.73		845	14.175	547.169	845	14.159	1157.99	845	14.161	974.527		845	14.173	1814.55	845	14.159	1340.99	845	14.161	720.573
846	14.181	80.6007	846	14.179	1216.04	846	14.182	816.967		846	14.179	417.553	846	14.179	880.805	846	14.183	434.901		846	14.179	1033.75	846	14.177	512.131	846	14.18	1303.86		846	14.191	610.688	846	14.176	1211.87	846	14.178	910.56		846	14.189	1859.72	846	14.176	1195.26	846	14.178	720.635
847	14.198	138.88	847	14.196	1123.98	847	14.198	695.686		847	14.196	357.324	847	14.196	835.608	847	14.2	417.638		847	14.196	905.801	847	14.194	421.336	847	14.196	1273.43		847	14.208	738.406	847	14.192	1393.66	847	14.195	854.028		847	14.206	1888.15	847	14.192	1000.14	847	14.194	761.53
848	14.215	195.597	848	14.213	979.879	848	14.215	621.633		848	14.213	325.475	848	14.213	867.897	848	14.217	407.033		848	14.213	774.289	848	14.211	435.811	848	14.213	1298.79		848	14.225	861.765	848	14.209	1620.43	848	14.211	823.354		848	14.223	1927.54	848	14.209	794.41	848	14.211	844.035
849	14.231	225.232	849	14.229	820.562	849	14.232	586.942		849	14.229	366.24	849	14.229	955.651	849	14.233	383.042		849	14.229	676.604	849	14.227	565.259	849	14.23	1384.92		849	14.241	936.06	849	14.226	1816.48	849	14.228	858.421		849	14.239	2021.84	849	14.226	666.351	849	14.228	1023.27
850	14.248	225.056	850	14.246	696.717	850	14.249	614.003		850	14.246	503.19	850	14.246	1024.59	850	14.25	371.999		850	14.246	628.523	850	14.244	767.137	850	14.247	1502.92		850	14.258	969.546	850	14.242	1948.86	850	14.245	992.982		850	14.256	2181.24	850	14.242	673.988	850	14.244	1344.55
851	14.265	228.442	851	14.263	646.817	851	14.265	732.413		851	14.263	712.958	851	14.263	1015.65	851	14.267	436.932		851	14.263	620.554	851	14.261	984.771	851	14.263	1617.52		851	14.275	1006.79	851	14.259	2027.65	851	14.261	1211.67		851	14.273	2360.64	851	14.259	804.282	851	14.261	1779.3
852	14.281	286.848	852	14.28	675.231	852	14.282	939.847		852	14.279	929.345	852	14.279	956.017	852	14.283	637.602		852	14.279	634.303	852	14.277	1179.76	852	14.28	1729.02		852	14.291	1087.89	852	14.276	2063.31	852	14.278	1455.78		852	14.289	2474.72	852	14.276	991.255	852	14.278	2238.55
853	14.298	429.763	853	14.296	744.52	853	14.299	1199.3		853	14.296	1069.4	853	14.296	936.25	853	14.3	976.722		853	14.296	652.92	853	14.294	1334.08	853	14.297	1874.53		853	14.308	1226.17	853	14.292	2063.32	853	14.295	1667.1		853	14.306	2461.42	853	14.292	1170.06	853	14.294	2620.71
854	14.315	630.678	854	14.313	808.073	854	14.315	1472.76		854	14.313	1088.35	854	14.313	1026.89	854	14.317	1389.12		854	14.313	662.608	854	14.311	1431.25	854	14.313	2075.83		854	14.325	1417.52	854	14.309	2052.49	854	14.311	1825.01		854	14.323	2326.34	854	14.309	1327.52	854	14.311	2862.82
855	14.331	817.036	855	14.33	859.884	855	14.332	1733.62		855	14.329	1019.51	855	14.329	1222.65	855	14.334	1775.11		855	14.329	659.648	855	14.328	1453.94	855	14.33	2299		855	14.341	1641.97	855	14.326	2076.64	855	14.328	1935.9		855	14.339	2138.91	855	14.326	1497.91	855	14.328	2961.11
856	14.348	915.875	856	14.346	944.658	856	14.349	1953.99		856	14.346	957.199	856	14.346	1452.55	856	14.35	2056.36		856	14.346	657.007	856	14.344	1411.42	856	14.347	2467.13		856	14.358	1847.24	856	14.342	2164.06	856	14.345	2011.83		856	14.356	1969.68	856	14.342	1711.6	856	14.345	2951.05
857	14.365	898.934	857	14.363	1102.1	857	14.365	2102.85		857	14.363	982.494	857	14.363	1644.42	857	14.367	2198.27		857	14.363	676.796	857	14.361	1359.43	857	14.363	2525.18		857	14.375	1955.11	857	14.359	2289.92	857	14.361	2065.16		857	14.373	1842.43	857	14.359	1946.66	857	14.361	2873.37
858	14.381	789.212	858	14.38	1299.85	858	14.382	2170.08		858	14.379	1095.72	858	14.379	1761.74	858	14.384	2204.54		858	14.379	722.966	858	14.378	1367.17	858	14.38	2486.83		858	14.391	1908.42	858	14.376	2384.64	858	14.378	2108.87		858	14.389	1741.18	858	14.376	2132.17	858	14.378	2760.37
859	14.398	631.339	859	14.396	1453.55	859	14.399	2175.86		859	14.396	1223.34	859	14.396	1819.53	859	14.4	2108.16		859	14.396	783.575	859	14.394	1473.71	859	14.397	2424.61		859	14.408	1735.05	859	14.392	2398.05	859	14.395	2145.72		859	14.406	1664.5	859	14.392	2202.48	859	14.395	2646.79
860	14.415	464.326	860	14.413	1519.4	860	14.415	2139.89		860	14.413	1283.98	860	14.413	1860.99	860	14.417	1960.56		860	14.413	843.708	860	14.411	1663.62	860	14.413	2420.46		860	14.425	1542.37	860	14.409	2343.26	860	14.411	2164.32		860	14.423	1655.18	860	14.409	2151.92	860	14.411	2564.38
861	14.431	316.441	861	14.43	1546.92	861	14.432	2063.39		861	14.429	1248.52	861	14.43	1917.23	861	14.434	1815.95		861	14.429	900.632	861	14.428	1883.85	861	14.43	2511.14		861	14.441	1432.39	861	14.426	2298.9	861	14.428	2150.41		861	14.44	1756	861	14.426	2043.73	861	14.428	2509.89
862	14.448	209.772	862	14.446	1618.24	862	14.449	1946.76		862	14.446	1143.57	862	14.446	1974.36	862	14.45	1711.56		862	14.446	953.074	862	14.444	2066.63	862	14.447	2666.81		862	14.458	1410.81	862	14.443	2345.02	862	14.445	2098.46		862	14.456	1938.9	862	14.442	1973.18	862	14.445	2440.04
863	14.465	159.018	863	14.463	1751.03	863	14.465	1813.27		863	14.463	1030.78	863	14.463	1982.52	863	14.467	1657.61		863	14.463	1000.86	863	14.461	2149.68	863	14.463	2813.14		863	14.475	1396.82	863	14.459	2494.53	863	14.462	2021.1		863	14.473	2090.49	863	14.459	2000.64	863	14.461	2317.86
864	14.481	161.681	864	14.48	1879.02	864	14.482	1698.5		864	14.48	982.806	864	14.48	1907.48	864	14.484	1639.73		864	14.479	1047.88	864	14.478	2095.36	864	14.48	2881.62		864	14.491	1314.06	864	14.476	2672.46	864	14.478	1948.01		864	14.49	2078.01	864	14.476	2132.57	864	14.478	2159.95
865	14.498	194.367	865	14.496	1924.96	865	14.499	1628.72		865	14.496	1043.78	865	14.496	1759.29	865	14.5	1624.69		865	14.496	1102.15	865	14.494	1910.88	865	14.497	2845.17		865	14.508	1163.59	865	14.493	2779.53	865	14.495	1903.74		865	14.506	1839.75	865	14.492	2342.16	865	14.495	2015.02
866	14.515	229.837	866	14.513	1875.97	866	14.515	1615.47		866	14.513	1193.31	866	14.513	1588.82	866	14.517	1586.81		866	14.513	1159.63	866	14.511	1648.49	866	14.513	2707.45		866	14.525	1014.22	866	14.509	2755.62	866	14.512	1876.04		866	14.523	1429.41	866	14.509	2590.64	866	14.511	1912.41
867	14.531	256.777	867	14.53	1786.39	867	14.532	1646.43		867	14.53	1342.62	867	14.53	1453.88	867	14.534	1518.61		867	14.529	1189.1	867	14.528	1382.79	867	14.53	2477.16		867	14.541	925.375	867	14.526	2611.46	867	14.528	1827.09		867	14.54	989.821	867	14.526	2817.85	867	14.528	1829.02
868	14.548	283.496	868	14.546	1719.09	868	14.549	1677.26		868	14.546	1386.2	868	14.546	1383.88	868	14.55	1426.97		868	14.546	1147.83	868	14.544	1171.33	868	14.547	2172.8		868	14.558	899.954	868	14.543	2401.3	868	14.545	1746.14		868	14.556	672.37	868	14.542	2936.55	868	14.545	1732.09
869	14.565	324.966	869	14.563	1689.07	869	14.565	1651.8		869	14.563	1277.57	869	14.563	1359.98	869	14.567	1318.94		869	14.563	1035.31	869	14.561	1037.08	869	14.563	1851.75		869	14.575	905.406	869	14.559	2197.39	869	14.562	1677.04		869	14.573	567.567	869	14.559	2858.53	869	14.561	1627.16
870	14.581	384.682	870	14.58	1663.26	870	14.582	1554.23		870	14.58	1067.03	870	14.58	1343.22	870	14.584	1201.57		870	14.58	917.77	870	14.578	966.107	870	14.58	1613.48		870	14.591	925.973	870	14.576	2077	870	14.578	1685.66		870	14.59	681.067	870	14.576	2576.58	870	14.578	1568.32
871	14.598	464.186	871	14.596	1608.69	871	14.599	1422.39		871	14.596	863.724	871	14.596	1325.44	871	14.6	1096.26		871	14.596	880.521	871	14.594	920.7	871	14.597	1553.13		871	14.608	973.196	871	14.593	2105.57	871	14.595	1797.34		871	14.606	951.129	871	14.593	2205.91	871	14.595	1602.31
872	14.615	568.202	872	14.613	1525.37	872	14.615	1299.81		872	14.613	765.624	872	14.613	1323.64	872	14.617	1047.33		872	14.613	947.827	872	14.611	873.357	872	14.613	1701.94		872	14.625	1057.12	872	14.609	2297.84	872	14.612	1972.27		872	14.623	1288.03	872	14.609	1921.93	872	14.611	1714.62
873	14.632	698.1	873	14.63	1443.27	873	14.632	1196.33		873	14.63	807.955	873	14.63	1343.47	873	14.634	1101.8		873	14.63	1063.15	873	14.628	834.63	873	14.63	1996.83		873	14.642	1182.7	873	14.626	2596.25	873	14.628	2139.44		873	14.64	1603.86	873	14.626	1834.61	873	14.628	1838.02
874	14.648	842.874	874	14.646	1391.79	874	14.649	1117.53		874	14.646	953.581	874	14.646	1366.79	874	14.65	1262.49		874	14.646	1133.6	874	14.644	848.536	874	14.647	2326.67		874	14.658	1355.02	874	14.643	2900.06	874	14.645	2252.8		874	14.656	1845.34	874	14.643	1928.66	874	14.645	1921.87
875	14.665	976.338	875	14.663	1383.55	875	14.665	1107.81		875	14.663	1119.67	875	14.663	1397.44	875	14.667	1475.11		875	14.663	1107.04	875	14.661	966.668	875	14.663	2599.88		875	14.675	1578.46	875	14.659	3131.78	875	14.662	2321.01		875	14.673	2015.89	875	14.659	2120.15	875	14.661	1975.82
876	14.682	1058.28	876	14.68	1425.29	876	14.682	1237		876	14.68	1215.06	876	14.68	1472.64	876	14.684	1667.53		876	14.68	1002.56	876	14.678	1207.86	876	14.68	2785.07		876	14.692	1828.77	876	14.676	3276.38	876	14.678	2379.71		876	14.69	2170.9	876	14.676	2347	876	14.678	2046.53
877	14.698	1055.37	877	14.696	1519.57	877	14.699	1529.37		877	14.696	1187.24	877	14.696	1620.01	877	14.7	1805.67		877	14.696	882.726	877	14.694	1541.09	877	14.697	2896.02		877	14.708	2035.84	877	14.693	3361.75	877	14.695	2444.29		877	14.706	2363.76	877	14.693	2593.76	877	14.695	2158.93
878	14.715	963.271	878	14.713	1640.11	878	14.715	1899.92		878	14.713	1041.66	878	14.713	1817.23	878	14.717	1900.19		878	14.713	802.869	878	14.711	1900.83	878	14.713	2953.16		878	14.725	2120.93	878	14.709	3412.78	878	14.712	2492.62		878	14.723	2590.43	878	14.709	2845.41	878	14.711	2298.63
879	14.732	820.157	879	14.73	1723.98	879	14.732	2188.74		879	14.73	834.507	879	14.73	2012.18	879	14.734	1971.82		879	14.73	784.837	879	14.728	2223.85	879	14.73	2959.83		879	14.742	2062.51	879	14.726	3426.32	879	14.728	2500.19		879	14.74	2799.05	879	14.726	3055.42	879	14.728	2429.08
880	14.748	683.84	880	14.746	1715.06	880	14.749	2266.86		880	14.746	635.602	880	14.746	2180.38	880	14.75	2019.56		880	14.746	825.095	880	14.744	2467.58	880	14.747	2912.56		880	14.758	1919.17	880	14.743	3390.67	880	14.745	2474.25		880	14.756	2959.94	880	14.743	3185.62	880	14.745	2519.98
881	14.765	593.687	881	14.763	1627.53	881	14.766	2115.26		881	14.763	490.735	881	14.763	2327.34	881	14.767	2018.16		881	14.763	918.113	881	14.761	2601.48	881	14.764	2819.72		881	14.775	1770.13	881	14.759	3306.14	881	14.762	2448.04		881	14.773	3103.1	881	14.759	3244.19	881	14.761	2562.71
882	14.782	549.109	882	14.78	1536.81	882	14.782	1824.07		882	14.78	410.875	882	14.78	2443.41	882	14.784	1958.46		882	14.78	1070.07	882	14.778	2602.54	882	14.78	2695.02		882	14.792	1646.24	882	14.776	3184.11	882	14.778	2437.51		882	14.79	3265.16	882	14.776	3262.69	882	14.778	2576.92
883	14.798	520.023	883	14.796	1496.89	883	14.799	1527.63		883	14.796	402.34	883	14.796	2484.47	883	14.8	1860.47		883	14.796	1278.17	883	14.794	2466.07	883	14.797	2547.13		883	14.808	1520.57	883	14.793	3043.07	883	14.795	2414.17		883	14.806	3399.36	883	14.793	3230.78	883	14.795	2589.88
884	14.815	480.021	884	14.813	1480.58	884	14.816	1331.85		884	14.813	489.466	884	14.813	2407.22	884	14.817	1737.26		884	14.813	1510.04	884	14.811	2222.09	884	14.814	2390.14		884	14.825	1363.72	884	14.809	2912.75	884	14.812	2335.14		884	14.823	3370.56	884	14.809	3084.81	884	14.811	2608.2
885	14.832	425.941	885	14.83	1423.48	885	14.832	1268.86		885	14.83	714.083	885	14.83	2221.05	885	14.834	1568.54		885	14.83	1701.88	885	14.828	1937.61	885	14.83	2237.83		885	14.842	1187.92	885	14.826	2812.77	885	14.828	2193.81		885	14.84	3068.2	885	14.826	2791.03	885	14.828	2593.66
886	14.848	369.691	886	14.847	1297.91	886	14.849	1303.96		886	14.846	1077.56	886	14.846	1993.75	886	14.85	1329.15		886	14.846	1790.47	886	14.844	1686.66	886	14.847	2074.87		886	14.858	1032.78	886	14.843	2713.49	886	14.845	2025.5		886	14.856	2524.19	886	14.843	2429.54	886	14.845	2477.21
887	14.865	324.966	887	14.863	1146.91	887	14.866	1375.71		887	14.863	1482.57	887	14.863	1791.71	887	14.867	1043.45		887	14.863	1746.67	887	14.861	1500.56	887	14.864	1853.23		887	14.875	914.514	887	14.859	2524.72	887	14.862	1859.89		887	14.873	1888.85	887	14.859	2151.38	887	14.862	2214.26
888	14.882	305.182	888	14.88	1045.92	888	14.882	1425.32		888	14.88	1755.91	888	14.88	1620.66	888	14.884	779.442		888	14.88	1577.48	888	14.878	1362.76	888	14.88	1545.94		888	14.892	809.131	888	14.876	2169.51	888	14.878	1684.96		888	14.89	1325.34	888	14.876	2041.3	888	14.878	1846.77
889	14.898	323.866	889	14.897	1040.09	889	14.899	1399.35		889	14.896	1758.52	889	14.896	1437.69	889	14.901	600.926		889	14.896	1314.85	889	14.895	1241.36	889	14.897	1186.53		889	14.908	693.423	889	14.893	1669.98	889	14.895	1472.55		889	14.906	916.938	889	14.893	2052.03	889	14.895	1483.96
890	14.915	388.024	890	14.913	1114.02	890	14.916	1262.22		890	14.913	1482.84	890	14.913	1214.38	890	14.917	523.794		890	14.913	1011.31	890	14.911	1127.1	890	14.914	850.994		890	14.925	584.635	890	14.909	1154.84	890	14.912	1225.82		890	14.923	662.148	890	14.909	2069.82	890	14.912	1215.27
891	14.932	486.352	891	14.93	1206.68	891	14.932	1025.2		891	14.93	1051.46	891	14.93	963.029	891	14.934	515.786		891	14.93	735.513	891	14.928	1044.58	891	14.93	595.96		891	14.942	527.852	891	14.926	763.006	891	14.928	991.873		891	14.94	512.747	891	14.926	2009.91	891	14.928	1040.63
892	14.948	586.915	892	14.947	1243.54	892	14.949	755.712		892	14.946	626.737	892	14.947	719.939	892	14.951	529.831		892	14.946	546.117	892	14.945	1025.05	892	14.947	428.852		892	14.958	544.18	892	14.943	547.694	892	14.945	823.647		892	14.956	425.939	892	14.943	1851.19	892	14.945	898.377
893	14.965	649.711	893	14.963	1166.34	893	14.966	540.252		893	14.963	315.403	893	14.963	529.221	893	14.967	535.691		893	14.963	458.201	893	14.961	1071.21	893	14.964	330.517		893	14.975	594.722	893	14.959	465.845	893	14.962	740.68		893	14.973	384.907	893	14.959	1633.14	893	14.962	740.14
894	14.982	640.227	894	14.98	962.765	894	14.982	425.635		894	14.98	143.737	894	14.98	436.957	894	14.984	526.549		894	14.98	446.078	894	14.978	1134.68	894	14.98	296.74		894	14.992	613.381	894	14.976	433.87	894	14.978	718.163		894	14.99	383.502	894	14.976	1431.08	894	14.978	572.717
895	14.998	549.839	895	14.997	688.6	895	14.999	402.736		895	14.997	85.8689	895	14.997	466.63	895	15.001	512.734		895	14.996	465.755	895	14.995	1138.65	895	14.997	337.48		895	15.008	564.034	895	14.993	400.966	895	14.995	718.29		895	15.007	400.403	895	14.993	1316.91	895	14.995	436.25
896	15.015	410.057	896	15.013	438.282	896	15.016	434.488		896	15.013	104.699	896	15.013	587.38	896	15.017	500.953		896	15.013	471.091	896	15.011	1034.99	896	15.014	441.601		896	15.025	469.697	896	15.01	374.78	896	15.012	712.946		896	15.023	405.443	896	15.009	1307.66	896	15.012	350.911
897	15.032	277.782	897	15.03	283.513	897	15.032	477.694		897	15.03	168.37	897	15.03	713.961	897	15.034	477.142		897	15.03	431.704	897	15.028	843.098	897	15.03	564.781		897	15.042	379.471	897	15.026	394.664	897	15.029	687.101		897	15.04	382.391	897	15.026	1347.07	897	15.028	302.016
898	15.048	202.197	898	15.047	234.272	898	15.049	493.578		898	15.047	242.013	898	15.047	761.629	898	15.051	417.588		898	15.046	355.833	898	15.045	635.443	898	15.047	655.097		898	15.058	318.467	898	15.043	479.646	898	15.045	632.651		898	15.057	342.124	898	15.043	1343.74	898	15.045	272.211
899	15.065	198.734	899	15.063	247.876	899	15.066	453.353		899	15.063	300.894	899	15.063	710.78	899	15.067	318.14		899	15.063	279.53	899	15.061	473.078	899	15.064	692.474		899	15.075	271.995	899	15.06	594.276	899	15.062	550.971		899	15.073	307.405	899	15.059	1240.37	899	15.062	269.04
900	15.082	251.745	900	15.08	267.087	900	15.082	363.584		900	15.08	340.974	900	15.08	610.646	900	15.084	203.262		900	15.08	236.893	900	15.078	368.33	900	15.08	692.824		900	15.092	216.068	900	15.076	673.91	900	15.079	457.387		900	15.09	285.481	900	15.076	1044.65	900	15.078	309.624
901	15.098	339.093	901	15.097	268.824	901	15.099	267.586		901	15.097	380.953	901	15.097	513.236	901	15.101	107.11		901	15.096	226.273	901	15.095	308.312	901	15.097	675.096		901	15.108	147.419	901	15.093	696.845	901	15.095	381.906		901	15.107	259.248	901	15.093	808.768	901	15.095	384.679
902	15.115	456.554	902	15.113	273.063	902	15.116	214.33		902	15.113	429.534	902	15.113	425.301	902	15.117	46.6678		902	15.113	217.678	902	15.111	294.217	902	15.114	639.278		902	15.125	82.9666	902	15.11	712.232	902	15.112	350.128		902	15.123	212.515	902	15.11	587.421	902	15.112	448.249
903	15.132	616.86	903	15.13	310.213	903	15.132	218.911		903	15.13	462.661	903	15.13	328.3	903	15.134	19.6606		903	15.13	185.109	903	15.128	336.229	903	15.13	588.353		903	15.142	39.1814	903	15.126	784.052	903	15.129	365.866		903	15.14	151.428	903	15.126	422.905	903	15.128	455.104
904	15.149	827.736	904	15.147	377.966	904	15.149	253.987		904	15.147	443.977	904	15.147	220.456	904	15.151	16.9029		904	15.147	130.365	904	15.145	420.056	904	15.147	546.741		904	15.159	19.766	904	15.143	918.476	904	15.145	401.846		904	15.157	104.41	904	15.143	343.814	904	15.145	410.608
905	15.165	1072.02	905	15.163	431.863	905	15.166	273.669		905	15.163	370.902	905	15.163	122.99	905	15.167	34.4749		905	15.163	74.4018	905	15.161	493.941	905	15.164	539.278		905	15.175	25.0586	905	15.16	1050.49	905	15.162	420.697		905	15.173	104.456	905	15.16	357.765	905	15.162	371.515
906	15.182	1308.61	906	15.18	423.867	906	15.182	258.023		906	15.18	290.775	906	15.18	55.6122	906	15.184	73.0375		906	15.18	34.2318	906	15.178	510.279	906	15.18	563.608		906	15.192	60.7158	906	15.176	1112.71	906	15.179	406.271		906	15.19	180.992	906	15.176	436.319	906	15.178	398.245
907	15.199	1480.37	907	15.197	346.715	907	15.199	233.478		907	15.197	267.368	907	15.197	21.6527	907	15.201	129.286		907	15.197	13.7186	907	15.195	477.181	907	15.197	598.567		907	15.209	138.234	907	15.193	1090.45	907	15.195	374.325		907	15.207	350.906	907	15.193	522.53	907	15.195	506.909
908	15.215	1528.18	908	15.213	243.932	908	15.216	254.19		908	15.213	336.684	908	15.213	11.9715	908	15.217	188.208		908	15.213	8.38382	908	15.211	457.489	908	15.214	639.48		908	15.225	266.341	908	15.21	1029.09	908	15.212	357.257		908	15.223	605.735	908	15.21	568.514	908	15.212	663.63
909	15.232	1423.25	909	15.23	175.617	909	15.232	361.954		909	15.23	488.59	909	15.23	24.6578	909	15.234	237.622		909	15.23	17.4532	909	15.228	516.02	909	15.23	697.284		909	15.242	432.348	909	15.226	1006.57	909	15.229	378.491		909	15.24	901.479	909	15.226	570.969	909	15.228	819.943
910	15.249	1195.77	910	15.247	180.376	910	15.249	552.654		910	15.247	688.649	910	15.247	71.7387	910	15.251	291.504		910	15.247	46.9481	910	15.245	664.864	910	15.247	775.316		910	15.259	604.531	910	15.243	1094.01	910	15.245	441.56		910	15.257	1169.12	910	15.243	567.646	910	15.245	944.088
911	15.265	924.477	911	15.263	264.774	911	15.266	773.742		911	15.263	916.152	911	15.263	180.434	911	15.267	396.594		911	15.263	109.188	911	15.261	860.229	911	15.264	860.414		911	15.275	743.672	911	15.26	1326.06	911	15.262	545.755		911	15.273	1341.36	911	15.26	609.825	911	15.262	1020.26
912	15.282	692.612	912	15.28	403.83	912	15.282	956.467		912	15.28	1170.09	912	15.28	380.5	912	15.284	592.01		912	15.28	211.662	912	15.278	1040.74	912	15.28	938.018		912	15.292	819.31	912	15.276	1657.95	912	15.279	686.766		912	15.29	1375.39	912	15.276	729.651	912	15.278	1034.66
913	15.299	541.276	913	15.297	558.222	913	15.299	1062.17		913	15.297	1431.8	913	15.297	678.612	913	15.301	856.196		913	15.297	351.74	913	15.295	1154.56	913	15.297	1005.17		913	15.309	816.877	913	15.293	1969.46	913	15.295	845.154		913	15.307	1259.16	913	15.293	920.947	913	15.295	983.038
914	15.315	460.978	914	15.313	691.12	914	15.316	1109.64		914	15.313	1634.88	914	15.313	1032.59	914	15.317	1093.73		914	15.313	519.388	914	15.311	1169.57	914	15.314	1067.52		914	15.325	738.518	914	15.31	2131.49	914	15.312	981.007		914	15.323	1018.4	914	15.31	1121.59	914	15.312	879.379
915	15.332	422.212	915	15.33	782.866	915	15.333	1145.7		915	15.33	1696.26	915	15.33	1355.07	915	15.334	1200.54		915	15.33	707.828	915	15.328	1079.09	915	15.331	1144.55		915	15.342	602.352	915	15.326	2090.77	915	15.329	1063.22		915	15.34	718.866	915	15.326	1236.91	915	15.328	761.224
916	15.349	409.068	916	15.347	836.557	916	15.349	1190.53		916	15.347	1594.97	916	15.347	1560.21	916	15.351	1145.3		916	15.347	912.363	916	15.345	913.915	916	15.347	1262		916	15.359	446.823	916	15.343	1878.37	916	15.345	1091.27		916	15.357	448.477	916	15.343	1208.88	916	15.345	677.024
917	15.365	426.94	917	15.364	875.788	917	15.366	1207.93		917	15.363	1396.41	917	15.363	1618.19	917	15.367	985.647		917	15.363	1115.5	917	15.361	731.995	917	15.364	1417.76		917	15.375	326.853	917	15.36	1559.36	917	15.362	1082.32		917	15.373	282.168	917	15.36	1065.74	917	15.362	662.558
918	15.382	489.655	918	15.38	931.628	918	15.383	1141.85		918	15.38	1204.91	918	15.38	1572.72	918	15.384	810.811		918	15.38	1276.24	918	15.378	597.572	918	15.381	1561.34		918	15.392	303.294	918	15.376	1190.07	918	15.379	1042.24		918	15.39	255.18	918	15.376	896.583	918	15.378	714.863
919	15.399	608.96	919	15.397	1025.38	919	15.399	982.773		919	15.397	1093.58	919	15.397	1487.31	919	15.401	678.307		919	15.397	1344.49	919	15.395	555.294	919	15.397	1622.97		919	15.409	425.817	919	15.393	829.833	919	15.395	963.396		919	15.407	357.912	919	15.393	788.839	919	15.395	784.761
920	15.415	781.721	920	15.414	1148.9	920	15.416	798.859		920	15.413	1077.93	920	15.413	1391.29	920	15.418	609.03		920	15.413	1288.65	920	15.412	623.705	920	15.414	1584.81		920	15.425	702.774	920	15.41	555.716	920	15.412	854.619		920	15.423	550.779	920	15.41	783.282	920	15.412	817.046
921	15.432	982.993	921	15.43	1265.91	921	15.433	692.168		921	15.43	1133.16	921	15.43	1277.93	921	15.434	616.09		921	15.43	1119.22	921	15.428	792.054	921	15.431	1505.23		921	15.442	1087.78	921	15.426	442.594	921	15.429	764.622		921	15.44	785.443	921	15.426	869.893	921	15.429	804.035
922	15.449	1164.9	922	15.447	1333.78	922	15.449	732.116		922	15.447	1220.51	922	15.447	1149.4	922	15.451	722.505		922	15.447	894.451	922	15.445	1040.7	922	15.447	1459.4		922	15.459	1483.84	922	15.443	532.25	922	15.445	755.494		922	15.457	1040.98	922	15.443	1017.56	922	15.445	794.246
923	15.465	1266.19	923	15.464	1331.35	923	15.466	913.975		923	15.463	1306.71	923	15.463	1041.05	923	15.468	946.135		923	15.463	703.594	923	15.462	1346.81	923	15.464	1463.29		923	15.475	1792.43	923	15.46	807.831	923	15.462	859.829		923	15.473	1340.59	923	15.46	1199.66	923	15.462	859.789
924	15.482	1247.24	924	15.48	1273.37	924	15.483	1175.37		924	15.48	1381.24	924	15.48	1005.67	924	15.484	1264.77		924	15.48	625.387	924	15.478	1670.78	924	15.481	1479.73		924	15.492	1985.34	924	15.476	1199.56	924	15.479	1062.07		924	15.49	1713.45	924	15.476	1400	924	15.479	1046.98
925	15.499	1131.32	925	15.497	1197.53	925	15.499	1439.51		925	15.497	1466.36	925	15.497	1080.9	925	15.501	1610.55		925	15.497	686.284	925	15.495	1952.69	925	15.497	1496.01		925	15.509	2109.4	925	15.493	1618.65	925	15.495	1306.64		925	15.507	2142.17	925	15.493	1604.64	925	15.495	1354.6
926	15.515	990.114	926	15.514	1133.83	926	15.516	1639.89		926	15.513	1602.94	926	15.514	1259.35	926	15.518	1892.74		926	15.513	845.462	926	15.512	2145.77	926	15.514	1558.12		926	15.525	2230.54	926	15.51	1995.07	926	15.512	1530.9		926	15.523	2543.43	926	15.51	1801.17	926	15.512	1740.44
927	15.532	873.203	927	15.53	1095.57	927	15.533	1737.61		927	15.53	1815.82	927	15.53	1487.89	927	15.534	2051.56		927	15.53	1028.31	927	15.528	2240.23	927	15.531	1718.11		927	15.542	2364.05	927	15.527	2302.45	927	15.529	1702.8		927	15.54	2810.45	927	15.526	1983.34	927	15.529	2133.57
928	15.549	767.442	928	15.547	1094.15	928	15.549	1740.94		928	15.547	2084.23	928	15.547	1707.51	928	15.551	2096.86		928	15.547	1176.82	928	15.545	2277.07	928	15.547	1978.93		928	15.559	2480.43	928	15.543	2534.65	928	15.546	1838.24		928	15.557	2877.67	928	15.543	2136.09	928	15.545	2460.31
929	15.565	636.997	929	15.564	1148.57	929	15.566	1704.97		929	15.564	2344.97	929	15.564	1894.98	929	15.568	2082.36		929	15.563	1279.83	929	15.562	2318.96	929	15.564	2300.74		929	15.575	2551.88	929	15.56	2676.07	929	15.562	1984.67		929	15.574	2754.04	929	15.56	2233.25	929	15.562	2680.94
930	15.582	482.193	930	15.58	1264.96	930	15.583	1693.47		930	15.58	2537.93	930	15.58	2056.71	930	15.584	2038.4		930	15.58	1366.15	930	15.578	2409.27	930	15.581	2645.92		930	15.592	2570.23	930	15.577	2702.78	930	15.579	2182.54		930	15.59	2506.13	930	15.576	2254.19	930	15.579	2801.46
931	15.599	344.298	931	15.597	1413.46	931	15.599	1721.85		931	15.597	2633.81	931	15.597	2196.14	931	15.601	1955.18		931	15.597	1479.99	931	15.595	2537.6	931	15.597	2987.48		931	15.609	2524.8	931	15.593	2618.6	931	15.596	2435.02		931	15.607	2206.67	931	15.593	2200.74	931	15.595	2855.08
932	15.615	261.497	932	15.614	1541.04	932	15.616	1752.9		932	15.614	2648.7	932	15.614	2298.68	932	15.618	1824		932	15.613	1646.83	932	15.612	2640.31	932	15.614	3275.23		932	15.625	2388.53	932	15.61	2477.17	932	15.612	2704.84		932	15.624	1904.56	932	15.61	2100.75	932	15.612	2868.84
933	15.632	230.164	933	15.63	1623.27	933	15.633	1746.85		933	15.63	2621.78	933	15.63	2339.32	933	15.634	1659.26		933	15.63	1859.88	933	15.628	2647.77	933	15.631	3411.89		933	15.642	2134.79	933	15.627	2358.83	933	15.629	2915.5		933	15.64	1620.92	933	15.626	2000.75	933	15.629	2858
934	15.649	212.674	934	15.647	1682.67	934	15.649	1708.53		934	15.647	2585.24	934	15.647	2295.42	934	15.651	1474.12		934	15.647	2075.21	934	15.645	2553.56	934	15.647	3306.76		934	15.659	1769.73	934	15.643	2324.18	934	15.646	2989.56		934	15.657	1356.93	934	15.643	1946.42	934	15.645	2831.53
935	15.665	178.178	935	15.664	1774.23	935	15.666	1678.65		935	15.664	2538.57	935	15.664	2152.64	935	15.668	1266.46		935	15.664	2232.31	935	15.662	2417.58	935	15.664	2949.48		935	15.675	1352.05	935	15.66	2371.77	935	15.662	2892.48		935	15.674	1104.55	935	15.66	1957.46	935	15.662	2786.48
936	15.682	124.985	936	15.68	1948.92	936	15.683	1683.67		936	15.68	2458.35	936	15.68	1937.45	936	15.684	1044.47		936	15.68	2276.59	936	15.678	2305.88	936	15.681	2444		936	15.692	966.528	936	15.677	2433.6	936	15.679	2653.82		936	15.69	860.99	936	15.677	2005.41	936	15.679	2704.74
937	15.699	71.2343	937	15.697	2220.51	937	15.699	1708.44		937	15.697	2322.49	937	15.697	1728.85	937	15.701	843.977		937	15.697	2176.43	937	15.695	2223.22	937	15.697	1952.11		937	15.709	672.255	937	15.693	2420.38	937	15.696	2334.66		937	15.707	636.813	937	15.693	2028.65	937	15.695	2565.45
938	15.716	32.7744	938	15.714	2526.16	938	15.716	1720.17		938	15.714	2132.99	938	15.714	1616.47	938	15.718	698.803		938	15.714	1936.66	938	15.712	2122.45	938	15.714	1620.12		938	15.726	475.778	938	15.71	2284.69	938	15.712	1983.46		938	15.724	454.255	938	15.71	1981.91	938	15.712	2364.73
939	15.732	12.0796	939	15.73	2737.91	939	15.733	1691.56		939	15.73	1914.39	939	15.73	1629.2	939	15.734	605.748		939	15.73	1600.32	939	15.728	1973.54	939	15.731	1506.01		939	15.742	352.487	939	15.727	2049.03	939	15.729	1638.96		939	15.74	345.125	939	15.727	1869.62	939	15.729	2116.01
940	15.749	3.56648	940	15.747	2737.54	940	15.749	1601.06		940	15.747	1703.86	940	15.747	1712.54	940	15.751	529.139		940	15.747	1233.49	940	15.745	1811.17	940	15.747	1551.51		940	15.759	287.435	940	15.743	1790.85	940	15.746	1357.79		940	15.757	327.385	940	15.743	1732.64	940	15.745	1840.79
941	15.766	0.843523	941	15.764	2507.55	941	15.766	1436.43		941	15.764	1532.15	941	15.764	1765.75	941	15.768	448.475		941	15.764	902.762	941	15.762	1692.34	941	15.764	1627.89		941	15.776	276.323	941	15.76	1600.82	941	15.762	1212.05		941	15.774	390.66	941	15.76	1609.62	941	15.762	1558.25
942	15.782	0	942	15.78	2144.27	942	15.783	1206.29		942	15.78	1415.47	942	15.78	1718.27	942	15.784	376.424		942	15.78	660.266	942	15.778	1635.46	942	15.781	1633.91		942	15.792	306.764	942	15.777	1535.77	942	15.779	1247.49		942	15.79	493.602	942	15.777	1513.02	942	15.779	1280.31
943	15.799	0	943	15.797	1779.72	943	15.799	948.594		943	15.797	1341.19	943	15.797	1570.83	943	15.801	326.897		943	15.797	532.56	943	15.795	1600.32	943	15.797	1553.54		943	15.809	348.399	943	15.793	1583.14	943	15.796	1429.23		943	15.807	584.788	943	15.793	1438.14	943	15.795	1010.75
944	15.816	0	944	15.814	1493.54	944	15.816	713.962		944	15.814	1266.24	944	15.814	1382.41	944	15.818	299.14		944	15.814	502.067	944	15.812	1534.08	944	15.814	1437.09		944	15.826	371.203	944	15.81	1660.94	944	15.812	1642.6		944	15.824	624.671	944	15.81	1379.69	944	15.812	772.403
945	15.832	0	945	15.83	1291.92	945	15.833	532.246		945	15.83	1136.88	945	15.83	1215.36	945	15.834	290.189		945	15.83	505.727	945	15.828	1414.3	945	15.831	1345.09		945	15.842	360.247	945	15.827	1682.85	945	15.829	1749.99		945	15.84	599.653	945	15.827	1337.39	945	15.829	616.659
946	15.849	0	946	15.847	1151.05	946	15.85	402.954		946	15.847	934.863	946	15.847	1089.8	946	15.851	313.667		946	15.847	472.763	946	15.845	1259.5	946	15.848	1316.37		946	15.859	313.972	946	15.843	1617.56	946	15.846	1676.03		946	15.857	525.754	946	15.843	1319.61	946	15.845	595.86
947	15.866	0	947	15.864	1050.54	947	15.866	311.586		947	15.864	689.193	947	15.864	984.63	947	15.868	382.839		947	15.864	379.082	947	15.862	1111.63	947	15.864	1351.53		947	15.876	241.763	947	15.86	1490.44	947	15.862	1444.08		947	15.874	437.472	947	15.86	1330.1	947	15.862	708.781
948	15.882	0	948	15.88	969.417	948	15.883	255.844		948	15.88	456.697	948	15.88	871.989	948	15.884	481.675		948	15.88	252.923	948	15.878	1005.98	948	15.881	1414.11		948	15.892	162.851	948	15.877	1341.48	948	15.879	1150.01		948	15.89	369.057	948	15.877	1361.81	948	15.879	877.204
949	15.899	0	949	15.897	886.063	949	15.9	240.068		949	15.897	288.121	949	15.897	744.161	949	15.901	569.934		949	15.897	146.422	949	15.895	951.953	949	15.898	1446.57		949	15.909	104.068	949	15.893	1199.02	949	15.896	884.831		949	15.907	328.783	949	15.893	1387.87	949	15.895	999.034
950	15.916	0	950	15.914	777.606	950	15.916	253.96		950	15.914	208.518	950	15.914	619.397	950	15.918	618.553		950	15.914	92.6241	950	15.912	937.041	950	15.914	1404.89		950	15.926	90.1317	950	15.91	1083.94	950	15.912	690.136		950	15.924	300.241	950	15.91	1369	950	15.912	1015.94
951	15.932	0	951	15.931	637.081	951	15.933	273.416		951	15.93	208.307	951	15.93	524.34	951	15.934	634.347		951	15.93	95.1334	951	15.928	938.403	951	15.931	1281.14		951	15.942	134.616	951	15.927	1022.17	951	15.929	569.744		951	15.94	270.338	951	15.927	1283.72	951	15.929	936.606
952	15.949	0	952	15.947	484.885	952	15.95	282.456		952	15.947	254.197	952	15.947	486.162	952	15.951	637.957		952	15.947	135.73	952	15.945	933.317	952	15.948	1102.43		952	15.959	233.773	952	15.943	1028.3	952	15.946	532.918		952	15.957	249.668	952	15.943	1153.92	952	15.946	808.824
953	15.966	0	953	15.964	368.628	953	15.966	284.346		953	15.964	315.648	953	15.964	521.691	953	15.968	640.974		953	15.964	183.27	953	15.962	898.189	953	15.964	913.166		953	15.976	355.134	953	15.96	1082.26	953	15.962	604.128		953	15.974	263.473	953	15.96	1044.47	953	15.962	675.178
954	15.982	0	954	15.981	325.77	954	15.983	288.433		954	15.98	390.874	954	15.98	619.748	954	15.985	640.115		954	15.98	206.371	954	15.979	808.874	954	15.981	765.604		954	15.992	442.875	954	15.977	1141.02	954	15.979	786.347		954	15.99	325.883	954	15.977	1016.46	954	15.979	562.429
955	15.999	0	955	15.997	353.821	955	16	298.816		955	15.997	505.763	955	15.997	735.994	955	16.001	620.344		955	15.997	195.537	955	15.995	654.438	955	15.998	692.152		955	16.009	450.025	955	15.993	1181.09	955	15.996	1021.96		955	16.007	439.385	955	15.993	1082.17	955	15.996	483.56
956	16.016	0	956	16.014	410.015	956	16.016	320.093		956	16.014	671.416	956	16.014	819.553	956	16.018	559.373		956	16.014	170.369	956	16.012	461.006	956	16.014	682.9		956	16.026	373.123	956	16.01	1218.73	956	16.012	1209.22		956	16.024	601.09	956	16.01	1195.44	956	16.012	437.561
957	16.032	0	957	16.031	443.819	957	16.033	363.168		957	16.03	855.804	957	16.031	833.243	957	16.035	447.476		957	16.03	167.637	957	16.029	278.552	957	16.031	682.58		957	16.042	259.288	957	16.027	1267.05	957	16.029	1266.25		957	16.04	792.749	957	16.027	1287.11	957	16.029	411.528
958	16.049	0	958	16.047	431.462	958	16.05	428.467		958	16.047	1005.36	958	16.047	764.299	958	16.051	311.885		958	16.047	210.045	958	16.045	151.006	958	16.048	630.899		958	16.059	169.016	958	16.043	1299.92	958	16.046	1180.62		958	16.057	954.21	958	16.043	1311.61	958	16.046	389.823
959	16.066	0	959	16.064	387.904	959	16.066	489.446		959	16.064	1091.89	959	16.064	621.081	959	16.068	200.542		959	16.064	287.605	959	16.062	96.294	959	16.064	512.737		959	16.076	137.077	959	16.06	1280.73	959	16.062	1002.48		959	16.074	999.722	959	16.06	1270.67	959	16.062	359.667
960	16.082	0	960	16.081	343.279	960	16.083	511.472		960	16.08	1118.31	960	16.081	437.858	960	16.085	148.858		960	16.08	362.945	960	16.079	107.195	960	16.081	370.849		960	16.092	158.411	960	16.077	1198.99	960	16.079	802.674		960	16.091	883.151	960	16.077	1197.8	960	16.079	319.307
961	16.099	0	961	16.097	310.355	961	16.1	481.836		961	16.097	1081.15	961	16.097	262.16	961	16.101	155.359		961	16.097	394.922	961	16.095	158.948	961	16.098	266.883		961	16.109	199.256	961	16.094	1073.45	961	16.096	631.396		961	16.107	648.013	961	16.093	1118.34	961	16.096	282.434
962	16.116	0	962	16.114	275.849	962	16.116	415.109		962	16.114	958.494	962	16.114	131.197	962	16.118	186.554		962	16.114	363.561	962	16.112	215.69	962	16.114	229.841		962	16.126	220.169	962	16.11	921.151	962	16.113	506.302		962	16.124	394.214	962	16.11	1038.14	962	16.112	277.079
963	16.132	0	963	16.131	222.316	963	16.133	330.177		963	16.131	746.537	963	16.131	53.894	963	16.135	201.307		963	16.13	281.348	963	16.129	242.037	963	16.131	236.887		963	16.142	205.68	963	16.127	747.804	963	16.129	417.442		963	16.141	207.123	963	16.127	946.298	963	16.129	328.109
964	16.149	0	964	16.147	152.245	964	16.15	240		964	16.147	492.933	964	16.147	18.3443	964	16.151	178.462		964	16.147	181.453	964	16.145	225.551	964	16.148	240.309		964	16.159	173.673	964	16.144	559.279	964	16.146	342.97		964	16.157	118.127	964	16.143	826.411	964	16.146	422.549
965	16.166	0	965	16.164	85.9205	965	16.166	155.859		965	16.164	269.321	965	16.164	5.87241	965	16.168	127.953		965	16.164	96.748	965	16.162	192.185	965	16.164	209.598		965	16.176	156.704	965	16.16	375.535	965	16.163	272.092		965	16.174	113.755	965	16.16	666.401	965	16.162	508.476
966	16.182	0	966	16.181	39.0415	966	16.183	95.9528		966	16.181	119.948	966	16.181	5.02276	966	16.185	75.3241		966	16.18	42.3078	966	16.179	197.873	966	16.181	148.865		966	16.192	171.263	966	16.177	220.057	966	16.179	221.619		966	16.191	160.306	966	16.177	476.204	966	16.179	534.096
967	16.199	0	967	16.197	14.3894	967	16.2	75.8759		967	16.197	43.4908	967	16.197	13.8465	967	16.201	41.5675		967	16.197	15.0717	967	16.195	294.283	967	16.198	86.5659		967	16.209	201.432	967	16.194	110.418	967	16.196	224.674		967	16.207	215.332	967	16.194	292.023	967	16.196	492.05
968	16.216	0	968	16.214	4.24845	968	16.216	103.654		968	16.214	12.4609	968	16.214	38.5274	968	16.218	38.7288		968	16.214	4.17405	968	16.212	490.759	968	16.214	43.8441		968	16.226	214.004	968	16.21	46.6184	968	16.213	304.673		968	16.224	239.468	968	16.21	149.541	968	16.212	419.565
969	16.233	0	969	16.231	1.00482	969	16.233	174.125		969	16.231	2.94718	969	16.231	85.708	969	16.235	74.9465		969	16.231	0.987224	969	16.229	727.6	969	16.231	29.7604		969	16.243	188.924	969	16.227	16.0109	969	16.229	448.983		969	16.241	214.33	969	16.227	63.0111	969	16.229	352.785
970	16.249	0	970	16.247	0	970	16.25	265.428		970	16.247	0	970	16.247	155.899	970	16.251	155.767		970	16.247	0	970	16.245	892.176	970	16.248	45.6887		970	16.259	134.781	970	16.244	4.35191	970	16.246	611.527		970	16.257	153.67	970	16.244	21.5671	970	16.246	293.783
971	16.266	0	971	16.264	0	971	16.266	342.572		971	16.264	0	971	16.264	235.542	971	16.268	270.548		971	16.264	0	971	16.262	890.472	971	16.264	91.0114		971	16.276	77.4116	971	16.26	1.02929	971	16.263	732.445		971	16.274	89.2742	971	16.26	6.07785	971	16.262	227.879
972	16.283	0	972	16.281	0	972	16.283	372.2		972	16.281	0	972	16.281	302.516	972	16.285	379.771		972	16.281	0	972	16.279	721.586	972	16.281	156.697		972	16.293	35.6166	972	16.277	0	972	16.279	765.852		972	16.291	44.8959	972	16.277	1.16149	972	16.279	153.489
973	16.299	0	973	16.297	0	973	16.3	340.141		973	16.297	0.970103	973	16.297	339.267	973	16.301	432.533		973	16.297	0	973	16.295	474.051	973	16.298	218.553		973	16.309	13.1271	973	16.294	0	973	16.296	696.593		973	16.307	29.49	973	16.294	0	973	16.296	86.718
974	16.316	0	974	16.314	0	974	16.317	261.913		974	16.314	4.10167	974	16.314	338.798	974	16.318	409.428		974	16.314	0	974	16.312	252.344	974	16.314	244.186		974	16.326	3.87576	974	16.31	2.40026	974	16.313	550.443		974	16.324	44.9216	974	16.31	0	974	16.312	43.0043
975	16.333	0	975	16.331	1.04006	975	16.333	171.164		975	16.331	14.8416	975	16.331	301.347	975	16.335	342.019		975	16.331	0	975	16.329	108.757	975	16.331	218.553		975	16.343	0.916672	975	16.327	10.1485	975	16.329	388.338		975	16.341	92.4088	975	16.327	0	975	16.329	28.4478
976	16.349	0	976	16.347	4.39745	976	16.35	102.399		976	16.347	42.6049	976	16.347	234.199	976	16.351	280.828		976	16.347	0	976	16.345	39.1123	976	16.348	156.697		976	16.359	0	976	16.344	36.734	976	16.346	273.368		976	16.357	170.466	976	16.344	1.07773	976	16.346	42.5798
977	16.366	0	977	16.364	14.8941	977	16.367	76.0444		977	16.364	99.3172	977	16.364	154.826	977	16.368	246.908		977	16.364	0	977	16.362	15.7401	977	16.364	89.999		977	16.376	0	977	16.36	103.244	977	16.363	230.739		977	16.374	270.601	977	16.36	4.55672	977	16.362	84.3612
978	16.383	0	978	16.381	41.4888	978	16.383	95.1258		978	16.381	192.388	978	16.381	85.0596	978	16.385	222.508		978	16.381	1.0451	978	16.379	20.1504	978	16.381	41.408		978	16.393	0	978	16.377	236.513	978	16.379	236.908		978	16.391	382.315	978	16.377	15.4335	978	16.379	145.141
979	16.399	0	979	16.397	92.3897	979	16.4	145.535		979	16.397	314.018	979	16.397	38.2214	979	16.401	183.396		979	16.397	4.41875	979	16.395	50.6275	979	16.398	16.3469		979	16.409	0	979	16.394	444.665	979	16.396	245.614		979	16.407	502.092	979	16.394	41.8744	979	16.396	202.435
980	16.416	0	980	16.414	169.376	980	16.417	198.612		980	16.414	437.724	980	16.414	13.7308	980	16.418	128.63		980	16.414	14.9662	980	16.412	115.065	980	16.415	9.09474		980	16.426	0	980	16.41	691.641	980	16.413	233.823		980	16.424	623.34	980	16.41	92.0299	980	16.412	226.178
981	16.433	0	981	16.431	261.604	981	16.433	220.91		981	16.431	525.711	981	16.431	4.05399	981	16.435	75.9856		981	16.431	40.6065	981	16.429	213.983	981	16.431	16.6078		981	16.443	0.973362	981	16.427	897.156	981	16.429	219.438		981	16.441	716.036	981	16.427	162.763	981	16.429	203.392
982	16.449	0	982	16.447	352.918	982	16.45	197.72		982	16.447	544.377	982	16.447	0.958827	982	16.451	45.6652		982	16.447	88.2569	982	16.445	329.111	982	16.448	42.1689		982	16.459	5.18063	982	16.444	976.477	982	16.446	241.755		982	16.457	731.676	982	16.444	235.582	982	16.446	149.186
983	16.466	0.888006	983	16.464	441.854	983	16.467	141.761		983	16.464	482.434	983	16.464	0	983	16.468	45.8749		983	16.464	153.664	983	16.462	422.474	983	16.465	91.6528		983	16.476	18.4426	983	16.46	893.96	983	16.463	312.711		983	16.474	643.038	983	16.46	286.461	983	16.462	98.0399
984	16.483	3.75455	984	16.481	542.815	984	16.483	81.4201		984	16.481	361.495	984	16.481	0	984	16.485	76.6711		984	16.481	214.322	984	16.479	460.751	984	16.481	159.577		984	16.493	53.0731	984	16.477	688.017	984	16.479	396.27		984	16.491	475.754	984	16.477	307.984	984	16.479	79.6628
985	16.499	14.5469	985	16.498	665.83	985	16.5	37.4609		985	16.497	226.142	985	16.497	0	985	16.501	128.044		985	16.497	239.459	985	16.496	440.558	985	16.498	223.518		985	16.509	123.586	985	16.494	446.053	985	16.496	432.984		985	16.507	292.654	985	16.494	313.56	985	16.496	108.945
986	16.516	42.2415	986	16.514	788.89	986	16.517	13.8069		986	16.514	116.847	986	16.514	0	986	16.518	177.394		986	16.514	214.322	986	16.512	391.116	986	16.515	253.725		986	16.526	234.212	986	16.51	253.64	986	16.513	392.456		986	16.524	148.339	986	16.51	320.265	986	16.513	182.883
987	16.533	101.202	987	16.531	860.613	987	16.533	5.02006		987	16.531	49.4673	987	16.531	0	987	16.535	198.2		987	16.531	153.664	987	16.529	352.29	987	16.531	240.553		987	16.543	361.059	987	16.527	158.8	987	16.529	306.902		987	16.541	64.4223	987	16.527	335.487	987	16.529	279.879
988	16.549	201.682	988	16.548	836.889	988	16.55	4.95377		988	16.547	16.8777	988	16.547	0	988	16.552	177.394		988	16.547	88.2569	988	16.546	343.238	988	16.548	211.335		988	16.559	457.826	988	16.544	168.114	988	16.546	249.838		988	16.557	34.4311	988	16.544	368.99	988	16.546	363.208
989	16.566	337.549	989	16.564	725.564	989	16.567	13.5128		989	16.564	4.74735	989	16.564	0	989	16.568	127.187		989	16.564	40.6065	989	16.562	353.703	989	16.565	212.183		989	16.576	488.067	989	16.56	257.499	989	16.563	282.384		989	16.574	53.0003	989	16.56	438.49	989	16.563	397.056
990	16.583	476.281	990	16.581	584.385	990	16.583	36.6631		990	16.581	1.85641	990	16.581	0	990	16.585	73.0499		990	16.581	14.9662	990	16.579	361.513	990	16.581	269.491		990	16.593	458.049	990	16.577	379.849	990	16.579	411.917		990	16.591	136.537	990	16.577	546.782	990	16.579	365.098
991	16.599	570.813	991	16.598	472.64	991	16.6	79.6861		991	16.597	5.12414	991	16.598	0	991	16.602	34.4762		991	16.597	4.41875	991	16.596	351.883	991	16.598	363.964		991	16.609	406.817	991	16.594	468.762	991	16.596	584.592		991	16.607	314.233	991	16.594	654.351	991	16.596	281.67
992	16.616	587.435	992	16.614	412.939	992	16.617	138.742		992	16.614	19.2786	992	16.614	1.45303	992	16.618	16.0509		992	16.614	1.0451	992	16.612	326.005	992	16.615	439.261		992	16.626	362.09	992	16.61	482.965	992	16.613	715.83		992	16.624	590.499	992	16.61	701.093	992	16.613	182.118
993	16.633	537.202	993	16.631	404.438	993	16.633	194.461		993	16.631	56.9099	993	16.631	6.14353	993	16.635	16.0654		993	16.631	1.85058	993	16.629	306.031	993	16.631	447.571		993	16.643	317.126	993	16.627	433.6	993	16.63	751.711		993	16.641	903.433	993	16.627	658.133	993	16.629	101.5
994	16.649	469.165	994	16.648	445.594	994	16.65	220.229		994	16.648	137.223	994	16.648	21.7833	994	16.652	34.5307		994	16.647	7.82441	994	16.646	337.931	994	16.648	390.818		994	16.659	253.687	994	16.644	391.375	994	16.646	712.92		994	16.658	1133.41	994	16.644	558.504	994	16.646	61.2837
995	16.666	432.647	995	16.664	523.943	995	16.667	208.11		995	16.664	271.155	995	16.664	60.5802	995	16.668	73.1713		995	16.664	27.4397	995	16.662	465.933	995	16.665	318.846		995	16.676	173.478	995	16.661	435.151	995	16.663	663.805		995	16.674	1180.55	995	16.66	468.61	995	16.663	72.9469
996	16.683	440.519	996	16.681	604.831	996	16.683	179.831		996	16.681	441.403	996	16.681	137.659	996	16.685	128.264		996	16.681	75.8714	996	16.679	693.126	996	16.681	283.644		996	16.693	98.761	996	16.677	605.602	996	16.68	653.854		996	16.691	1048.6	996	16.677	436.742	996	16.679	146.52
997	16.699	470.705	997	16.698	650.818	997	16.7	173.982		997	16.698	595.892	997	16.698	255.708	997	16.702	181.346		997	16.697	170.67	997	16.696	955.648	997	16.698	304.285		997	16.709	49.4889	997	16.694	881.191	997	16.696	680.28		997	16.708	835.454	997	16.694	470.746	997	16.696	290.949
998	16.716	490.391	998	16.714	655.855	998	16.717	215.393		998	16.714	674.644	998	16.714	394.462	998	16.718	211.786		998	16.714	312.583	998	16.712	1150.93	998	16.715	367.162		998	16.726	33.6155	998	16.711	1183.01	998	16.713	704.095		998	16.724	650.235	998	16.71	561.479	998	16.713	491.853
999	16.733	475.506	999	16.731	639.962	999	16.733	296.959		999	16.731	663.514	999	16.731	514.639	999	16.735	214.973		999	16.731	472.376	999	16.729	1197.29	999	16.731	454.475		999	16.743	51.642	999	16.727	1398.29	999	16.73	685.399		999	16.741	550.815	999	16.727	694.287	999	16.729	703.374
1000	16.749	415.401	1000	16.748	621.331	1000	16.75	388.36		1000	16.748	616.705	1000	16.748	581.25	1000	16.752	213.913		1000	16.748	598.941	1000	16.746	1079.29	1000	16.748	556.318		1000	16.759	102.885	1000	16.744	1429.65	1000	16.746	612.785		1000	16.758	540.668	1000	16.744	841.061	1000	16.746	860.484
1001	16.766	324.068	1001	16.764	608.308	1001	16.767	466.421		1001	16.764	614.346	1001	16.764	582.077	1001	16.768	238.43		1001	16.764	653.214	1001	16.762	846.344	1001	16.765	663.934		1001	16.776	178.108	1001	16.761	1251.05	1001	16.763	508.661		1001	16.774	596.608	1001	16.761	951.734	1001	16.763	917.576
1002	16.783	234.122	1002	16.781	616.244	1002	16.783	538.761		1002	16.781	693.508	1002	16.781	524.903	1002	16.785	299.026		1002	16.781	632.006	1002	16.779	577.015	1002	16.781	767.898		1002	16.793	252.291	1002	16.777	934.711	1002	16.78	414.742		1002	16.791	687.833	1002	16.777	978.992	1002	16.779	876.158
1003	16.8	181.887	1003	16.798	659.941	1003	16.8	639.069		1003	16.798	813.603	1003	16.798	425.759	1003	16.802	379.056		1003	16.798	561.853	1003	16.796	347.095	1003	16.798	861.049		1003	16.81	294.695	1003	16.794	611.184	1003	16.796	368.304		1003	16.808	789.625	1003	16.794	908.211	1003	16.796	779.256
1004	16.816	179.418	1004	16.814	713.735	1004	16.817	788.613		1004	16.814	898.607	1004	16.814	305.357	1004	16.818	450.856		1004	16.814	479.871	1004	16.812	203.497	1004	16.815	937.73		1004	16.826	300.921	1004	16.811	389.925	1004	16.813	378.304		1004	16.824	892.49	1004	16.811	767.632	1004	16.813	685.89
1005	16.833	209.223	1005	16.831	711.562	1005	16.834	960.445		1005	16.831	903.523	1005	16.831	189.001	1005	16.835	496.645		1005	16.831	421.74	1005	16.829	154.91	1005	16.831	979.996		1005	16.843	304.007	1005	16.827	307.161	1005	16.83	425.844		1005	16.841	995.017	1005	16.827	611.674	1005	16.829	643.312
1006	16.85	240.23	1006	16.848	607.821	1006	16.85	1084.18		1006	16.848	831.188	1006	16.848	100.632	1006	16.852	516.299		1006	16.848	411.313	1006	16.846	177.111	1006	16.848	966.902		1006	16.86	344.274	1006	16.844	333.492	1006	16.846	482.797		1006	16.858	1091.84	1006	16.844	497.712	1006	16.846	664.627
1007	16.866	256.55	1007	16.864	427.714	1007	16.867	1098.84		1007	16.864	705.291	1007	16.864	51.8614	1007	16.868	524.742		1007	16.864	441.197	1007	16.862	224.853	1007	16.865	897.673		1007	16.876	426.781	1007	16.861	420.615	1007	16.863	546.918		1007	16.874	1166.05	1007	16.861	458.365	1007	16.863	720.972
1008	16.883	260.876	1008	16.881	243.654	1008	16.884	996.999		1008	16.881	553.937	1008	16.881	48.0226	1008	16.885	538.227		1008	16.881	467.02	1008	16.879	254.626	1008	16.881	796.84		1008	16.893	510.823	1008	16.877	540.025	1008	16.88	641.676		1008	16.891	1200.99	1008	16.877	487.197	1008	16.879	763.441
1009	16.9	258.256	1009	16.898	111.64	1009	16.9	825.117		1009	16.898	414.902	1009	16.898	96.852	1009	16.902	560.667		1009	16.898	440.558	1009	16.896	250.937	1009	16.898	696.984		1009	16.91	547.614	1009	16.894	682.997	1009	16.896	780.309		1009	16.908	1194.11	1009	16.894	540.521	1009	16.896	769.51
1010	16.916	239.96	1010	16.914	41.1469	1010	16.917	643.874		1010	16.914	323.584	1010	16.914	211.496	1010	16.918	575.951		1010	16.914	349.389	1010	16.912	233.228	1010	16.915	620.154		1010	16.926	521.507	1010	16.911	836.597	1010	16.913	932.57		1010	16.924	1143.75	1010	16.911	575.577	1010	16.913	767.667
1011	16.933	196.863	1011	16.931	12.1485	1011	16.934	491.325		1011	16.931	288.138	1011	16.931	386.223	1011	16.935	563.03		1011	16.931	229.01	1011	16.929	228.617	1011	16.932	574.62		1011	16.943	450.379	1011	16.927	972.968	1011	16.93	1026.68		1011	16.941	1032.71	1011	16.927	583.509	1011	16.929	806.277
1012	16.95	136.739	1012	16.948	2.87331	1012	16.95	369.754		1012	16.948	286.881	1012	16.948	572.987	1012	16.952	528.753		1012	16.948	125.39	1012	16.946	245.229	1012	16.948	566.611		1012	16.96	358.371	1012	16.944	1072.74	1012	16.946	1009.74		1012	16.958	848.798	1012	16.944	587.562	1012	16.946	899.635
1013	16.966	81.3381	1013	16.964	0	1013	16.967	266.012		1013	16.964	300.851	1013	16.964	688.038	1013	16.968	504.11		1013	16.964	67.3894	1013	16.962	268.625	1013	16.965	596.822		1013	16.976	259.976	1013	16.961	1139.46	1013	16.963	895.455		1013	16.974	622.333	1013	16.961	606.089	1013	16.963	1013.35
1014	16.983	51.0676	1014	16.981	0.974343	1014	16.984	179.999		1014	16.981	328.727	1014	16.981	669.27	1014	16.985	526.29		1014	16.981	60.617	1014	16.979	289.855	1014	16.982	649.083		1014	16.993	168.468	1014	16.977	1197.72	1014	16.98	753.199		1014	16.991	426.374	1014	16.977	640.578	1014	16.979	1095.42
1015	17	59.0693	1015	16.998	5.25188	1015	17	129.672		1015	16.998	372.723	1015	16.998	528.682	1015	17.002	614.604		1015	16.998	99.4354	1015	16.996	318.875	1015	16.998	701.056		1015	17.01	104.339	1015	16.994	1277.9	1015	16.996	648.46		1015	17.008	338.029	1015	16.994	683.005	1015	16.996	1123.27
1016	17.016	111.79	1016	17.015	20.0994	1016	17.017	132.64		1016	17.014	416.038	1016	17.014	342.575	1016	17.018	762.457		1016	17.014	172.197	1016	17.012	367.532	1016	17.015	746.024		1016	17.026	86.4043	1016	17.011	1400.55	1016	17.013	603.509		1016	17.024	390.574	1016	17.011	738.191	1016	17.013	1116.92
1017	17.033	206.939	1017	17.031	59.8183	1017	17.034	193.157		1017	17.031	425.975	1017	17.031	194.428	1017	17.035	928.883		1017	17.031	257.823	1017	17.029	432.236	1017	17.032	805.875		1017	17.043	129.442	1017	17.027	1546.47	1017	17.03	600.763		1017	17.041	554.213	1017	17.027	818.705	1017	17.03	1126.7
1018	17.05	324.495	1018	17.048	147.256	1018	17.05	304.631		1018	17.048	384.721	1018	17.048	130.977	1018	17.052	1050.02		1018	17.048	329.398	1018	17.046	502.853	1018	17.048	907.722		1018	17.06	241.202	1018	17.044	1653.31	1018	17.046	605.862		1018	17.058	756.226	1018	17.044	933.881	1018	17.046	1195.72
1019	17.066	433.153	1019	17.065	298.103	1019	17.067	457.796		1019	17.064	308.323	1019	17.064	164.37	1019	17.069	1073		1019	17.064	366.788	1019	17.063	593.315	1019	17.065	1055.36		1019	17.076	413.922	1019	17.061	1650.41	1019	17.063	589.057		1019	17.074	924.064	1019	17.061	1068.01	1019	17.063	1315.64
1020	17.083	511.149	1020	17.081	502.802	1020	17.084	644.624		1020	17.081	242.96	1020	17.081	284.22	1020	17.085	998.525		1020	17.081	364.565	1020	17.079	744.811	1020	17.082	1223.5		1020	17.093	613.014	1020	17.077	1517.54	1020	17.08	538.461		1020	17.091	1034.08	1020	17.077	1175.69	1020	17.08	1417.78
1021	17.1	563.96	1021	17.098	714.252	1021	17.1	844.241		1021	17.098	237.331	1021	17.098	459.195	1021	17.102	886.968		1021	17.098	325.953	1021	17.096	982.011	1021	17.098	1376.78		1021	17.11	774.683	1021	17.094	1316.39	1021	17.096	472.238		1021	17.108	1111.04	1021	17.094	1218.07	1021	17.096	1425.19
1022	17.116	602.796	1022	17.115	867.169	1022	17.117	1007.12		1022	17.114	312.338	1022	17.114	634.083	1022	17.119	809.06		1022	17.114	265.3	1022	17.113	1262.25	1022	17.115	1497.19		1022	17.126	830.744	1022	17.111	1156.85	1022	17.113	418.842		1022	17.124	1186.27	1022	17.111	1200.22	1022	17.113	1319.16
1023	17.133	621.365	1023	17.131	914.394	1023	17.134	1082.19		1023	17.131	444.937	1023	17.131	746.451	1023	17.135	784.765		1023	17.131	211.226	1023	17.129	1478.27	1023	17.132	1585.86		1023	17.143	753.148	1023	17.127	1129.77	1023	17.13	387.333		1023	17.141	1254.49	1023	17.127	1176.6	1023	17.13	1166.2
1024	17.15	603.818	1024	17.148	853.499	1024	17.15	1054.99		1024	17.148	575.88	1024	17.148	760.064	1024	17.152	782.325		1024	17.148	195.44	1024	17.146	1533.75	1024	17.148	1644.28		1024	17.16	589.296	1024	17.144	1254.62	1024	17.146	356.023		1024	17.158	1292.87	1024	17.144	1207.25	1024	17.146	1061.33
1025	17.166	563.552	1025	17.165	721.095	1025	17.167	952.568		1025	17.164	649.324	1025	17.165	685.049	1025	17.169	773.278		1025	17.164	231.881	1025	17.163	1418.94	1025	17.165	1658.19		1025	17.176	437.973	1025	17.161	1471.31	1025	17.163	304.979		1025	17.175	1301.14	1025	17.161	1302.11	1025	17.163	1056.06
1026	17.183	548.502	1026	17.181	572.153	1026	17.184	813.182		1026	17.181	645.789	1026	17.181	565.182	1026	17.185	769.866		1026	17.181	301.828	1026	17.179	1204.23	1026	17.182	1613.12		1026	17.193	384.45	1026	17.178	1685.66	1026	17.18	251.207		1026	17.191	1298.16	1026	17.177	1411.68	1026	17.18	1130.3
1027	17.2	596.248	1027	17.198	454.35	1027	17.2	661.457		1027	17.198	589.077	1027	17.198	450.853	1027	17.202	795.083		1027	17.198	373.818	1027	17.196	971.524	1027	17.198	1504.3		1027	17.21	441.641	1027	17.194	1823.46	1027	17.197	234.367		1027	17.208	1297	1027	17.194	1459.37	1027	17.196	1220.56
1028	17.216	695.12	1028	17.215	389.921	1028	17.217	521.158		1028	17.215	516.668	1028	17.215	380.304	1028	17.219	843.354		1028	17.214	428.933	1028	17.213	768.918	1028	17.215	1345.71		1028	17.226	541.1	1028	17.211	1862.49	1028	17.213	286.933		1028	17.225	1294.36	1028	17.211	1390.39	1028	17.213	1257.48
1029	17.233	786.446	1029	17.231	378.437	1029	17.234	428.136		1029	17.231	448.854	1029	17.231	364.045	1029	17.235	883.105		1029	17.231	474.066	1029	17.229	621.204	1029	17.232	1161.95		1029	17.243	584.779	1029	17.228	1820.15	1029	17.23	411.124		1029	17.241	1285.34	1029	17.227	1205.2	1029	17.23	1200.12
1030	17.25	813.642	1030	17.248	424.38	1030	17.25	429.505		1030	17.248	387.963	1030	17.248	390.072	1030	17.252	907.809		1030	17.248	526.999	1030	17.246	555.495	1030	17.248	989.712		1030	17.26	520.002	1030	17.244	1731.69	1030	17.247	590.799		1030	17.258	1258.79	1030	17.244	960.553	1030	17.246	1063.65
1031	17.266	766.951	1031	17.265	548.443	1031	17.267	548.649		1031	17.265	336.826	1031	17.265	439.554	1031	17.269	943.586		1031	17.264	594.694	1031	17.263	584.345	1031	17.265	867.684		1031	17.276	376.727	1031	17.261	1635.95	1031	17.263	804.434		1031	17.275	1200.4	1031	17.261	730.084	1031	17.263	923.794
1032	17.283	691.748	1032	17.281	762.526	1032	17.284	751.551		1032	17.281	318.943	1032	17.281	495.5	1032	17.285	1000.75		1032	17.281	668.401	1032	17.279	687.593	1032	17.282	814.987		1032	17.293	232.053	1032	17.278	1560.48	1032	17.28	1011.33		1032	17.291	1110.53	1032	17.278	562.128	1032	17.28	859.86
1033	17.3	647.649	1033	17.298	1033.36	1033	17.3	950.096		1033	17.298	362.065	1033	17.298	538.459	1033	17.302	1036.92		1033	17.298	726.845	1033	17.296	816.223	1033	17.298	832.46		1033	17.31	150.37	1033	17.294	1507.6	1033	17.297	1146.12		1033	17.308	1008.68	1033	17.294	466.522	1033	17.296	885.031
1034	17.317	649.089	1034	17.315	1290.22	1034	17.317	1056.69		1034	17.315	463.264	1034	17.315	541.649	1034	17.319	987.807		1034	17.315	749.591	1034	17.313	914.723	1034	17.315	902.359		1034	17.326	151.978	1034	17.311	1451.9	1034	17.313	1149.35		1034	17.325	919.639	1034	17.311	431.168	1034	17.313	937.122
1035	17.333	656.151	1035	17.331	1470.24	1035	17.334	1043.23		1035	17.331	575.192	1035	17.331	492.931	1035	17.335	827.009		1035	17.331	733.458	1035	17.329	939.444	1035	17.332	1002.81		1035	17.343	219.714	1035	17.328	1364.56	1035	17.33	1028.36		1035	17.341	846.107	1035	17.328	433.435	1035	17.33	948.274
1036	17.35	621.158	1036	17.348	1553.33	1036	17.35	946.782		1036	17.348	632.939	1036	17.348	410.77	1036	17.352	593.671		1036	17.348	706.286	1036	17.346	871.766	1036	17.348	1103.33		1036	17.36	315.129	1036	17.344	1237.69	1036	17.347	867.031		1036	17.358	769.35	1036	17.344	442.864	1036	17.346	911.299
1037	17.367	533.708	1037	17.365	1551.18	1037	17.367	834.874		1037	17.365	595.747	1037	17.365	340.099	1037	17.369	363.138		1037	17.365	700.097	1037	17.363	723.855	1037	17.365	1157.96		1037	17.377	397.212	1037	17.361	1095.25	1037	17.363	763.06		1037	17.375	673.327	1037	17.361	448.876	1037	17.363	862.148
1038	17.383	413.535	1038	17.381	1474.46	1038	17.384	771.919		1038	17.381	474.486	1038	17.381	314.478	1038	17.385	200.724		1038	17.381	720.128	1038	17.379	542.042	1038	17.382	1117.12		1038	17.393	446.296	1038	17.378	970.723	1038	17.38	756.04		1038	17.391	577.681	1038	17.378	470.023	1038	17.38	814.258
1039	17.4	287.704	1039	17.398	1315.25	1039	17.401	798.495		1039	17.398	327.326	1039	17.398	330.098	1039	17.402	135.651		1039	17.398	739.952	1039	17.396	397.15	1039	17.398	961.216		1039	17.41	469.251	1039	17.394	875.048	1039	17.397	807.235		1039	17.408	528.91	1039	17.394	530.169	1039	17.396	755.354
1040	17.417	177.282	1040	17.415	1070.61	1040	17.417	918.236		1040	17.415	220.378	1040	17.415	353.496	1040	17.419	172.231		1040	17.415	729.311	1040	17.413	357.954	1040	17.415	725.888		1040	17.427	489.882	1040	17.411	802.682	1040	17.413	838.548		1040	17.425	558.153	1040	17.411	627.737	1040	17.413	689.182
1041	17.433	96.7296	1041	17.431	772.006	1041	17.434	1084.87		1041	17.431	192.637	1041	17.431	361.52	1041	17.435	298.407		1041	17.431	679.034	1041	17.429	458.355	1041	17.432	478.49		1041	17.443	525.423	1041	17.428	738.985	1041	17.43	800.623		1041	17.441	653.687	1041	17.428	730.393	1041	17.43	656.3
1042	17.45	55.1887	1042	17.448	490.917	1042	17.451	1213.38		1042	17.448	236.678	1042	17.448	357.767	1042	17.452	478.759		1042	17.448	593.817	1042	17.446	673.292	1042	17.448	283.923		1042	17.46	568.657	1042	17.444	687.638	1042	17.447	717.636		1042	17.458	770.903	1042	17.444	794.867	1042	17.446	683.053
1043	17.467	54.2003	1043	17.465	299.149	1043	17.467	1226.7		1043	17.465	309.284	1043	17.465	354.106	1043	17.469	646.581		1043	17.465	487.69	1043	17.463	924.534	1043	17.465	175.78		1043	17.477	585.88	1043	17.461	664.097	1043	17.463	660.949		1043	17.475	865.062	1043	17.461	790.908	1043	17.463	745.861
1044	17.483	91.3722	1044	17.481	227.977	1044	17.484	1111.93		1044	17.481	361.922	1044	17.481	352.236	1044	17.485	731.335		1044	17.481	387.936	1044	17.479	1119.76	1044	17.482	157.2		1044	17.493	541.341	1044	17.478	676.565	1044	17.48	677.731		1044	17.491	910.091	1044	17.478	710.54	1044	17.48	791.254
1045	17.5	152.837	1045	17.498	254.943	1045	17.501	930.626		1045	17.498	372.021	1045	17.498	351.63	1045	17.502	703.564		1045	17.498	333.085	1045	17.496	1202.29	1045	17.499	202.253		1045	17.51	437.269	1045	17.494	705.003	1045	17.497	742.709		1045	17.508	899.708	1045	17.494	571.247	1045	17.496	786.086
1046	17.517	211.798	1046	17.515	320.315	1046	17.517	779.916		1046	17.515	353.175	1046	17.515	364.103	1046	17.519	603.434		1046	17.515	349.366	1046	17.513	1186.71	1046	17.515	266.726		1046	17.527	325.661	1046	17.511	711.288	1046	17.513	788.128		1046	17.525	844.112	1046	17.511	406.523	1046	17.513	735.754
1047	17.533	236.639	1047	17.531	363.027	1047	17.534	724.471		1047	17.531	324.442	1047	17.531	399.6	1047	17.535	507.094		1047	17.531	419.694	1047	17.529	1140.27	1047	17.532	308.205		1047	17.543	274.446	1047	17.528	678.459	1047	17.53	771.414		1047	17.541	771.763	1047	17.528	261.01	1047	17.53	665.302
1048	17.55	212.942	1048	17.548	364.018	1048	17.551	769.181		1048	17.548	290.254	1048	17.548	449.032	1048	17.552	463.458		1048	17.548	483.131	1048	17.546	1133.27	1048	17.549	316.826		1048	17.56	321.267	1048	17.544	635.427	1048	17.547	715.329		1048	17.558	736.514	1048	17.544	173.477	1048	17.546	597.395
1049	17.567	156.692	1049	17.565	357.374	1049	17.567	865.382		1049	17.565	249.921	1049	17.565	493.718	1049	17.569	466.884		1049	17.565	477.229	1049	17.563	1179.97	1049	17.565	327.42		1049	17.577	452.956	1049	17.561	638.867	1049	17.563	677.9		1049	17.575	787.007	1049	17.561	167.977	1049	17.563	553.3
1050	17.583	103.603	1050	17.582	389.125	1050	17.584	937.176		1050	17.581	227.18	1050	17.581	530.236	1050	17.585	479.762		1050	17.581	389.149	1050	17.58	1224.85	1050	17.582	386.729		1050	17.593	615.926	1050	17.578	711.489	1050	17.58	705.659		1050	17.591	918.514	1050	17.578	245.801	1050	17.58	548.805
1051	17.6	85.5153	1051	17.598	463.444	1051	17.601	921.919		1051	17.598	267.917	1051	17.598	576.644	1051	17.602	479.862		1051	17.598	258.127	1051	17.596	1188.45	1051	17.599	503.472		1051	17.61	755.051	1051	17.594	808.54	1051	17.597	810.884		1051	17.608	1054.77	1051	17.594	393.141	1051	17.597	590.445
1052	17.617	115.346	1052	17.615	528.638	1052	17.617	801.729		1052	17.615	402.596	1052	17.615	642.828	1052	17.619	475.464		1052	17.615	138.994	1052	17.613	1041.57	1052	17.615	636.3		1052	17.627	844.664	1052	17.611	845.951	1052	17.613	969.653		1052	17.625	1105.68	1052	17.611	581.188	1052	17.613	670.358
1053	17.633	185.91	1053	17.632	523.144	1053	17.634	608.956		1053	17.631	614.208	1053	17.631	702.373	1053	17.636	490.194		1053	17.631	60.5369	1053	17.63	828.73	1053	17.632	728.656		1053	17.643	886.084	1053	17.628	778.18	1053	17.63	1127.54		1053	17.641	1040.64	1053	17.628	771.973	1053	17.63	764.179
1054	17.65	271.779	1054	17.648	437.063	1054	17.651	404.131		1054	17.648	835.813	1054	17.648	702.883	1054	17.652	533.686		1054	17.648	21.3042	1054	17.646	625.852	1054	17.649	757.415		1054	17.66	878.116	1054	17.644	651.808	1054	17.647	1218.74		1054	17.658	899.287	1054	17.644	923.645	1054	17.647	838.453
1055	17.667	341.606	1055	17.665	321.877	1055	17.667	241.346		1055	17.665	1003.71	1055	17.665	614.045	1055	17.669	597.024		1055	17.665	6.05167	1055	17.663	486.396	1055	17.665	744.278		1055	17.677	804.988	1055	17.661	578.746	1055	17.663	1198.31		1055	17.675	752.316	1055	17.661	997.79	1055	17.663	878.034
1056	17.683	375.394	1056	17.682	246.128	1056	17.684	150.332		1056	17.681	1106.1	1056	17.682	463.391	1056	17.686	664.141		1056	17.681	2.19619	1056	17.68	427.791	1056	17.682	727.846		1056	17.693	659.811	1056	17.678	663.297	1056	17.68	1071.84		1056	17.691	656.997	1056	17.678	980.722	1056	17.68	897.425
1057	17.7	372.806	1057	17.698	242.979	1057	17.701	139.385		1057	17.698	1168.22	1057	17.698	318.996	1057	17.702	721.099		1057	17.698	5.12818	1057	17.696	449.456	1057	17.699	727.351		1057	17.71	470.338	1057	17.694	923.051	1057	17.697	894.223		1057	17.708	647.781	1057	17.694	902.14	1057	17.697	927.45
1058	17.717	347.617	1058	17.715	302.968	1058	17.717	195.699		1058	17.715	1202.31	1058	17.715	244.559	1058	17.719	752.941		1058	17.715	18.155	1058	17.713	534.127	1058	17.715	736.744		1058	17.727	293.763	1058	17.711	1272.21	1058	17.714	742.056		1058	17.725	739.351	1058	17.711	823.921	1058	17.713	976.846
1059	17.733	317.849	1059	17.732	395.772	1059	17.734	294.35		1059	17.732	1192.36	1059	17.732	263.037	1059	17.736	736.352		1059	17.731	51.92	1059	17.73	640.407	1059	17.732	740.776		1059	17.743	182.315	1059	17.728	1566.2	1059	17.73	679.082		1059	17.742	923.335	1059	17.728	808.19	1059	17.73	1029.39
1060	17.75	299.029	1060	17.748	500.814	1060	17.751	402.388		1060	17.748	1133.25	1060	17.748	356.953	1060	17.752	652.517		1060	17.748	120.068	1060	17.746	725.708	1060	17.749	739.703		1060	17.76	159.837	1060	17.745	1695.84	1060	17.747	723.262		1060	17.758	1167.52	1060	17.744	877.12	1060	17.747	1071.12
1061	17.767	291.953	1061	17.765	606.357	1061	17.767	492.394		1061	17.765	1050.17	1061	17.765	490.106	1061	17.769	511.526		1061	17.765	224.748	1061	17.763	772.84	1061	17.765	768.099		1061	17.777	223.509	1061	17.761	1643.11	1061	17.764	845.685		1061	17.775	1416.31	1061	17.761	999.744	1061	17.763	1104.59
1062	17.783	289.168	1062	17.782	697.549	1062	17.784	558.53		1062	17.782	959.792	1062	17.782	628.588	1062	17.786	361.344		1062	17.781	341.8	1062	17.78	798.83	1062	17.782	866.147		1062	17.793	352.434	1062	17.778	1477.81	1062	17.78	996.084		1062	17.792	1610.59	1062	17.778	1119.19	1062	17.78	1147.11
1063	17.8	291.004	1063	17.798	755.1	1063	17.801	614.88		1063	17.798	845.552	1063	17.798	746.821	1063	17.802	258.854		1063	17.798	423.131	1063	17.796	824	1063	17.799	1041.13		1063	17.81	521.399	1063	17.795	1305.08	1063	17.797	1143.61		1063	17.808	1710.21	1063	17.794	1203.53	1063	17.797	1218.92
1064	17.817	324.577	1064	17.815	776.782	1064	17.817	685.282		1064	17.815	691.684	1064	17.815	819.417	1064	17.819	230.268		1064	17.815	432.998	1064	17.813	850.72	1064	17.815	1254.39		1064	17.827	701.765	1064	17.811	1209.27	1064	17.814	1300.16		1064	17.825	1706.91	1064	17.811	1257.14	1064	17.813	1339.88
1065	17.833	418.555	1065	17.832	786.452	1065	17.834	784.998		1065	17.832	523.93	1065	17.832	829.837	1065	17.836	259.394		1065	17.832	381.193	1065	17.83	862.477	1065	17.832	1441.86		1065	17.843	859.455	1065	17.828	1217.35	1065	17.83	1488.54		1065	17.842	1614.73	1065	17.828	1290.63	1065	17.83	1517.27
1066	17.85	565.236	1066	17.848	814.337	1066	17.851	903.944		1066	17.848	393.013	1066	17.848	793.067	1066	17.852	307.013		1066	17.848	321.931	1066	17.846	847.674	1066	17.849	1548.35		1066	17.86	950.69	1066	17.845	1284.95	1066	17.847	1690.04		1066	17.858	1463.9	1066	17.845	1289.9	1066	17.847	1701.34
1067	17.867	707.826	1067	17.865	869.501	1067	17.867	1002.99		1067	17.865	319.015	1067	17.865	762.61	1067	17.869	342.106		1067	17.865	308.451	1067	17.863	809.853	1067	17.865	1535.07		1067	17.877	934.845	1067	17.861	1321.87	1067	17.864	1832.38		1067	17.875	1285.23	1067	17.861	1231.51	1067	17.863	1793.16
1068	17.884	771.324	1068	17.882	924.765	1068	17.884	1029.17		1068	17.882	273.508	1068	17.882	790.896	1068	17.886	354.496		1068	17.882	350.668	1068	17.88	761.367	1068	17.882	1384.95		1068	17.894	803.245	1068	17.878	1260.28	1068	17.88	1831		1068	17.892	1087.08	1068	17.878	1107.12	1068	17.88	1714.39
1069	17.9	716.138	1069	17.898	923.933	1069	17.901	946.598		1069	17.898	220.761	1069	17.898	886.934	1069	17.902	352.758		1069	17.898	413.196	1069	17.896	715.236	1069	17.899	1113.95		1069	17.91	595.636	1069	17.895	1102.93	1069	17.897	1648.77		1069	17.908	860.71	1069	17.895	940.52	1069	17.897	1476.82
1070	17.917	563.293	1070	17.915	821.831	1070	17.918	761.502		1070	17.915	152.596	1070	17.915	1005.69	1070	17.919	351.541		1070	17.915	447.54	1070	17.913	677.35	1070	17.915	789.989		1070	17.927	389.191	1070	17.911	915.809	1070	17.914	1318.88		1070	17.925	610.627	1070	17.911	774.604	1070	17.913	1164.8
1071	17.934	385.389	1071	17.932	626.649	1071	17.934	526.291		1071	17.932	88.0921	1071	17.932	1077.1	1071	17.936	362.303		1071	17.932	432.18	1071	17.93	651.139	1071	17.932	511.774		1071	17.944	256.419	1071	17.928	764.182	1071	17.93	935.373		1071	17.942	373.421	1071	17.928	637.176	1071	17.93	863.092
1072	17.95	260.259	1072	17.948	399.901	1072	17.951	307.496		1072	17.948	48.2776	1072	17.948	1052.17	1072	17.952	376.009		1072	17.948	395.938	1072	17.946	633.333	1072	17.949	353.935		1072	17.96	230.598	1072	17.945	671.371	1072	17.947	611.229		1072	17.958	191.283	1072	17.945	529.103	1072	17.947	607.874
1073	17.967	230.606	1073	17.965	210.117	1073	17.968	150.34		1073	17.965	44.0325	1073	17.965	923.535	1073	17.969	365.547		1073	17.965	398.28	1073	17.963	617.376	1073	17.965	321.445		1073	17.977	290.913	1073	17.961	620.883	1073	17.964	433.416		1073	17.975	80.4751	1073	17.961	449.858	1073	17.963	400.296
1074	17.984	284.236	1074	17.982	92.3534	1074	17.984	60.673		1074	17.982	84.1923	1074	17.982	723.607	1074	17.986	312.223		1074	17.982	488.721	1074	17.98	595.335	1074	17.982	355.046		1074	17.994	375.255	1074	17.978	605.024	1074	17.98	423.912		1074	17.992	27.6444	1074	17.978	415.78	1074	17.98	236.894
1075	18	362.658	1075	17.998	41.7214	1075	18.001	20.0589		1075	17.998	174.646	1075	17.998	499.736	1075	18.002	236.052		1075	17.998	662.956	1075	17.996	569.732	1075	17.999	377.208		1075	18.01	412.447	1075	17.995	636.912	1075	17.997	542.174		1075	18.008	7.78393	1075	17.995	449.83	1075	17.997	122.286
1076	18.017	397.782	1076	18.015	45.731	1076	18.018	5.28036		1076	18.015	302.302	1076	18.015	298.991	1076	18.019	182.844		1076	18.015	855.412	1076	18.013	562.502	1076	18.015	348.75		1076	18.027	367.76	1076	18.011	731.343	1076	18.014	716.518		1076	18.025	1.48096	1076	18.011	542.059	1076	18.013	58.6041
1077	18.034	354.243	1077	18.032	107.226	1077	18.034	0.942297		1077	18.032	421.634	1077	18.032	153.94	1077	18.036	189.367		1077	18.032	987.273	1077	18.03	586.327	1077	18.032	295.225		1077	18.044	263.676	1077	18.028	871.776	1077	18.03	885.086		1077	18.042	0	1077	18.028	654.817	1077	18.03	42.5973
1078	18.05	253.985	1078	18.048	244.163	1078	18.051	0		1078	18.048	471.087	1078	18.048	71.5716	1078	18.052	253.791		1078	18.048	1019.56	1078	18.046	629.475	1078	18.049	269.643		1078	18.06	151.442	1078	18.045	1028.84	1078	18.047	1011.82		1078	18.058	0	1078	18.045	754.474	1078	18.047	73.8505
1079	18.067	145.876	1079	18.065	457.571	1079	18.068	0		1079	18.065	421.634	1079	18.065	46.3485	1079	18.069	331.559		1079	18.065	966.901	1079	18.063	661.683	1079	18.066	299.977		1079	18.077	69.6774	1079	18.061	1186.93	1079	18.064	1075.99		1079	18.075	0	1079	18.061	835.623	1079	18.063	160.91
1080	18.084	67.1166	1080	18.082	694.709	1080	18.084	0		1080	18.082	302.302	1080	18.082	72.5845	1080	18.086	365.145		1080	18.082	871.116	1080	18.08	662.848	1080	18.082	360.022		1080	18.094	25.6808	1080	18.078	1341.66	1080	18.08	1050.5		1080	18.092	0	1080	18.078	901.412	1080	18.08	307.333
1081	18.1	24.737	1081	18.099	855.012	1081	18.101	0		1081	18.098	173.627	1081	18.098	150.661	1081	18.102	325.54		1081	18.098	758.241	1081	18.096	628.802	1081	18.099	401.098		1081	18.11	7.58222	1081	18.095	1468.16	1081	18.097	924.129		1081	18.108	0	1081	18.095	949.208	1081	18.097	498.439
1082	18.117	8.34408	1082	18.115	853.325	1082	18.118	0		1082	18.115	79.8848	1082	18.115	274.728	1082	18.119	233.405		1082	18.115	627.065	1082	18.113	574.209	1082	18.116	402.937		1082	18.127	1.7933	1082	18.111	1522.7	1082	18.114	733.695		1082	18.125	0	1082	18.111	972.149	1082	18.114	699.657
1083	18.134	6.12687	1083	18.132	690.638	1083	18.134	0		1083	18.132	29.4429	1083	18.132	426.172	1083	18.136	135.534		1083	18.132	472.882	1083	18.13	523.412	1083	18.132	400.674		1083	18.144	0	1083	18.128	1475.71	1083	18.13	558.398		1083	18.142	0	1083	18.128	968.438	1083	18.13	875.553
1084	18.15	14.9009	1084	18.149	453.182	1084	18.151	0		1084	18.148	9.8885	1084	18.148	576.27	1084	18.153	67.9281		1084	18.148	313.193	1084	18.147	482.75	1084	18.149	446.555		1084	18.16	1.1692	1084	18.145	1346.47	1084	18.147	468.44		1084	18.158	0	1084	18.145	940.781	1084	18.147	1002.58
1085	18.167	40.4294	1085	18.165	242.491	1085	18.168	1.35664		1085	18.165	7.11082	1085	18.165	704.562	1085	18.169	43.9009		1085	18.165	188.005	1085	18.163	431.824	1085	18.166	555.887		1085	18.177	4.94348	1085	18.161	1181.25	1085	18.164	474.61		1085	18.175	0	1085	18.161	890.285	1085	18.164	1060.85
1086	18.184	87.872	1086	18.182	110.198	1086	18.184	5.73596		1086	18.182	17.1205	1086	18.182	793.669	1086	18.186	64.1458		1086	18.182	130.425	1086	18.18	347.699	1086	18.182	693.334		1086	18.194	18.6326	1086	18.178	1018.33	1086	18.18	531.193		1086	18.192	0	1086	18.178	822.162	1086	18.18	1024.24
1087	18.2	152.994	1087	18.199	59.2728	1087	18.201	19.4276		1087	18.198	46.4516	1087	18.198	813.353	1087	18.203	126.419		1087	18.198	146.846	1087	18.197	238.306	1087	18.199	803.925		1087	18.21	54.1842	1087	18.195	877.47	1087	18.197	583.49		1087	18.208	1.02004	1087	18.195	743.503	1087	18.197	877.913
1088	18.217	213.387	1088	18.215	76.3173	1088	18.218	53.951		1088	18.215	100.961	1088	18.215	733.479	1088	18.219	217.344		1088	18.215	216.594	1088	18.213	134.272	1088	18.216	848.956		1088	18.227	129.039	1088	18.211	791.569	1088	18.214	593.119		1088	18.225	5.26147	1088	18.211	657.32	1088	18.214	648.771
1089	18.234	238.415	1089	18.232	155.215	1089	18.234	119.808		1089	18.232	176.67	1089	18.232	564.149	1089	18.236	303.138		1089	18.232	292.851	1089	18.23	60.9408	1089	18.232	812.822		1089	18.244	257.28	1089	18.228	800.986	1089	18.23	543.502		1089	18.242	19.8449	1089	18.228	555.863	1089	18.23	403.837
1090	18.25	214.205	1090	18.249	294.667	1090	18.251	217.226		1090	18.248	249.789	1090	18.249	365.134	1090	18.253	338.693		1090	18.248	325.089	1090	18.247	24.8038	1090	18.249	705.548		1090	18.26	433.24	1090	18.245	909.15	1090	18.247	444.303		1090	18.259	58.4037	1090	18.245	438.661	1090	18.247	209.115
1091	18.267	158.24	1091	18.265	476.711	1091	18.268	326.385		1091	18.265	290.293	1091	18.265	208.109	1091	18.269	304.868		1091	18.265	290.963	1091	18.263	17.4512	1091	18.266	563.467		1091	18.277	624.368	1091	18.262	1047	1091	18.264	334.971		1091	18.275	140.564	1091	18.261	334.676	1091	18.264	92.5755
1092	18.284	107.143	1092	18.282	658.649	1092	18.284	415.546		1092	18.282	292.047	1092	18.282	137.227	1092	18.286	224.655		1092	18.282	208.614	1092	18.28	38.9827	1092	18.282	444.047		1092	18.294	778.69	1092	18.278	1114.46	1092	18.281	266.677		1092	18.292	277.746	1092	18.278	289.095	1092	18.28	46.3837
1093	18.3	97.8106	1093	18.299	787.219	1093	18.301	460.512		1093	18.299	284.375	1093	18.299	162.608	1093	18.303	149.594		1093	18.298	119.817	1093	18.297	104.114	1093	18.299	393.994		1093	18.31	848.197	1093	18.295	1059.24	1093	18.297	262.042		1093	18.309	452.24	1093	18.295	327.41	1093	18.297	54.6375
1094	18.317	153.442	1094	18.315	817.671	1094	18.318	453.734		1094	18.315	305.929	1094	18.315	269.429	1094	18.319	124.622		1094	18.315	56.0389	1094	18.313	235.573	1094	18.316	417.862		1094	18.327	818.832	1094	18.312	924.831	1094	18.314	294.526		1094	18.325	608.592	1094	18.311	425.734	1094	18.314	108.725
1095	18.334	276.672	1095	18.332	743.111	1095	18.334	398.651		1095	18.332	361.447	1095	18.332	425.959	1095	18.336	168.194		1095	18.332	24.1727	1095	18.33	432.932	1095	18.332	487.518		1095	18.344	719.471	1095	18.328	803.622	1095	18.331	316.396		1095	18.342	678.058	1095	18.328	524.982	1095	18.33	205.792
1096	18.35	435.974	1096	18.349	607.822	1096	18.351	306.974		1096	18.349	417.078	1096	18.349	589.927	1096	18.353	265.54		1096	18.348	19.0543	1096	18.347	655.526	1096	18.349	571.075		1096	18.36	601.873	1096	18.345	770.981	1096	18.347	300.941		1096	18.359	625.535	1096	18.345	569.842	1096	18.347	331.527
1097	18.367	568.627	1097	18.365	487.556	1097	18.368	202.592		1097	18.365	437.665	1097	18.365	728.66	1097	18.369	373.851		1097	18.365	36.8408	1097	18.363	841.421	1097	18.366	650.247		1097	18.377	510.283	1097	18.362	843.508	1097	18.364	263.907		1097	18.375	477.136	1097	18.362	546.443	1097	18.364	454.792
1098	18.384	616.822	1098	18.382	434.57	1098	18.384	115.052		1098	18.382	424.184	1098	18.382	831.264	1098	18.386	447.535		1098	18.382	78.7104	1098	18.38	964.628	1098	18.382	699.102		1098	18.394	465.693	1098	18.378	979.613	1098	18.381	238.688		1098	18.392	301.02	1098	18.378	488.346	1098	18.38	548.401
1099	18.401	572.513	1099	18.399	435.29	1099	18.401	65.9554		1099	18.399	408.244	1099	18.399	899.224	1099	18.403	474.214		1099	18.399	142.119	1099	18.397	1057.29	1099	18.399	687.385		1099	18.41	470.909	1099	18.395	1103.07	1099	18.397	233.85		1099	18.409	159.041	1099	18.395	441.322	1099	18.397	610.164
1100	18.417	481.947	1100	18.415	429.027	1100	18.418	65.0512		1100	18.415	411.534	1100	18.415	923.611	1100	18.419	481.931		1100	18.415	214.972	1100	18.413	1156.5	1100	18.416	605.455		1100	18.427	525.209	1100	18.412	1150.6	1100	18.414	233.884		1100	18.425	79.111	1100	18.412	431.494	1100	18.414	662.88
1101	18.434	394.868	1101	18.432	370.993	1101	18.434	116.296		1101	18.432	422.436	1101	18.432	887.898	1101	18.436	502.77		1101	18.432	287.155	1101	18.43	1241.38	1101	18.432	487.014		1101	18.444	620.036	1101	18.428	1113.55	1101	18.431	226.819		1101	18.442	59.3877	1101	18.428	462.989	1101	18.43	724.81
1102	18.451	328.145	1102	18.449	271.602	1102	18.451	212.807		1102	18.449	416.461	1102	18.449	788.631	1102	18.453	531.988		1102	18.449	363.211	1102	18.447	1249.03	1102	18.449	386.256		1102	18.461	727.52	1102	18.445	1043.91	1102	18.447	223.273		1102	18.459	86.1042	1102	18.445	546.21	1102	18.447	777.303
1103	18.467	279.147	1103	18.465	180.722	1103	18.468	330.255		1103	18.465	382.696	1103	18.465	645.578	1103	18.469	535.794		1103	18.465	455.356	1103	18.463	1154.31	1103	18.466	334.429		1103	18.477	799.244	1103	18.462	1003.63	1103	18.464	243.533		1103	18.475	141.517	1103	18.462	705.644	1103	18.464	778.437
1104	18.484	253.366	1104	18.482	140.804	1104	18.485	428.356		1104	18.482	325.571	1104	18.482	489.42	1104	18.486	489.205		1104	18.482	552.495	1104	18.48	998.731	1104	18.482	324.673		1104	18.494	800.522	1104	18.478	1017.65	1104	18.481	289.473		1104	18.492	200.009	1104	18.478	941.994	1104	18.48	708.887
1105	18.501	267.797	1105	18.499	156.804	1105	18.501	472.167		1105	18.499	266.019	1105	18.499	356.714	1105	18.503	401.183		1105	18.499	612.802	1105	18.497	845.984	1105	18.499	334.126		1105	18.511	741.651	1105	18.495	1063.05	1105	18.497	343.133		1105	18.509	239.156	1105	18.495	1197.04	1105	18.497	596.518
1106	18.517	327.764	1106	18.515	210.03	1106	18.518	461.145		1106	18.515	236.99	1106	18.515	289.104	1106	18.519	306.313		1106	18.515	605.358	1106	18.513	731.668	1106	18.516	348.472		1106	18.527	669.032	1106	18.512	1098.67	1106	18.514	389.041		1106	18.525	261.339	1106	18.512	1383.53	1106	18.514	495.772
1107	18.534	418.289	1107	18.532	280.016	1107	18.535	422.978		1107	18.532	270.026	1107	18.532	322.243	1107	18.536	243.923		1107	18.532	554.288	1107	18.53	655.201	1107	18.532	370.12		1107	18.544	619.148	1107	18.528	1103.91	1107	18.531	428.455		1107	18.542	304.756	1107	18.528	1454.47	1107	18.53	454.259
1108	18.551	513.99	1108	18.549	365.545	1108	18.551	385.648		1108	18.549	365.281	1108	18.549	461.514	1108	18.553	234.359		1108	18.549	521.446	1108	18.547	606.752	1108	18.549	406.825		1108	18.561	594.52	1108	18.545	1083.21	1108	18.547	467.754		1108	18.559	417.104	1108	18.545	1440.72	1108	18.547	502.366
1109	18.567	592.73	1109	18.565	476.245	1109	18.568	358.738		1109	18.565	472.072	1109	18.565	660.446	1109	18.569	275.688		1109	18.565	548.127	1109	18.563	580.722	1109	18.566	464.914		1109	18.577	578.458	1109	18.562	1048.62	1109	18.564	502.45		1109	18.575	607.467	1109	18.562	1425.5	1109	18.564	634.928
1110	18.584	638.282	1110	18.582	599.102	1110	18.585	334.008		1110	18.582	518.077	1110	18.582	838.167	1110	18.586	350.196		1110	18.582	629.769	1110	18.58	583.437	1110	18.583	543.27		1110	18.594	577.152	1110	18.578	1005.55	1110	18.581	520.03		1110	18.592	820.847	1110	18.578	1490.35	1110	18.58	805.826
1111	18.601	647.636	1111	18.599	694.903	1111	18.601	301.57		1111	18.599	465.009	1111	18.599	929.46	1111	18.603	445.801		1111	18.599	745.889	1111	18.597	626.043	1111	18.599	638.761		1111	18.611	614.502	1111	18.595	971.092	1111	18.597	512.922		1111	18.609	963.723	1111	18.595	1661.19	1111	18.597	949.857
1112	18.617	626.578	1112	18.615	736.784	1112	18.618	263.688		1112	18.615	346.689	1112	18.615	923.586	1112	18.619	552.141		1112	18.615	898.403	1112	18.613	709.535	1112	18.616	751.868		1112	18.627	685.96	1112	18.612	978.024	1112	18.614	490.165		1112	18.625	963.481	1112	18.612	1884.18	1112	18.614	1022.67
1113	18.634	576.753	1113	18.632	750.897	1113	18.635	239.407		1113	18.632	237.898	1113	18.632	852.107	1113	18.636	654.681		1113	18.632	1086.26	1113	18.63	808.148	1113	18.633	889.446		1113	18.644	738.597	1113	18.628	1049.01	1113	18.631	471.881		1113	18.642	820.965	1113	18.628	2054.39	1113	18.63	1024.93
1114	18.651	491.943	1114	18.649	798.524	1114	18.651	244.833		1114	18.649	199.46	1114	18.649	757.166	1114	18.653	736.091		1114	18.649	1268.44	1114	18.647	879.615	1114	18.649	1049.92		1114	18.661	713.202	1114	18.645	1167.17	1114	18.647	472.794		1114	18.659	610.202	1114	18.645	2088.42	1114	18.647	987.386
1115	18.667	381.161	1115	18.666	908.003	1115	18.668	273.537		1115	18.665	245.122	1115	18.665	673.576	1115	18.669	794.827		1115	18.665	1375.88	1115	18.663	894.63	1115	18.666	1217.23		1115	18.677	596.52	1115	18.662	1289.12	1115	18.664	483.49		1115	18.675	425.539	1115	18.662	1979.19	1115	18.664	937.847
1116	18.684	284.657	1116	18.682	1027.37	1116	18.685	300.903		1116	18.682	348.494	1116	18.682	623.908	1116	18.686	842.595		1116	18.682	1374.44	1116	18.68	854.351	1116	18.683	1359.56		1116	18.694	433.879	1116	18.678	1391.89	1116	18.681	474.617		1116	18.692	321.133	1116	18.678	1791.31	1116	18.681	892.696
1117	18.701	250.05	1117	18.699	1054.78	1117	18.701	311.114		1117	18.699	464.123	1117	18.699	608.128	1117	18.703	881.558		1117	18.699	1290.48	1117	18.697	776.425	1117	18.699	1437.31		1117	18.711	292.775	1117	18.695	1487.87	1117	18.697	420.77		1117	18.709	285.039	1117	18.695	1613.32	1117	18.697	868.163
1118	18.717	294.807	1118	18.716	928.76	1118	18.718	307.661		1118	18.715	555.092	1118	18.715	608.47	1118	18.72	893.067		1118	18.715	1165.21	1118	18.714	676.084	1118	18.716	1416.05		1118	18.727	220.763	1118	18.712	1590.71	1118	18.714	323.453		1118	18.725	265.969	1118	18.712	1511.42	1118	18.714	879.295
1119	18.734	386.469	1119	18.732	682.84	1119	18.735	296.767		1119	18.732	608.062	1119	18.732	608.306	1119	18.736	858.392		1119	18.732	1006.85	1119	18.73	569.878	1119	18.733	1287.14		1119	18.744	221.669	1119	18.728	1674.59	1119	18.731	214.214		1119	18.742	225.267	1119	18.728	1494.77	1119	18.731	916.68
1120	18.751	456.329	1120	18.749	415.084	1120	18.751	271.271		1120	18.749	624.322	1120	18.749	598.841	1120	18.753	780.932		1120	18.749	803.211	1120	18.747	470.996	1120	18.749	1077.46		1120	18.761	262.759	1120	18.745	1680.43	1120	18.747	132.332		1120	18.759	162.468	1120	18.745	1508.07	1120	18.747	929.18
1121	18.767	448.803	1121	18.766	208.041	1121	18.768	221.605		1121	18.765	607.639	1121	18.766	578.854	1121	18.77	682.545		1121	18.765	567.034	1121	18.764	394.334	1121	18.766	842.067		1121	18.777	300.371	1121	18.762	1562.75	1121	18.764	109.531		1121	18.775	107.678	1121	18.762	1469.56	1121	18.764	861.478
1122	18.784	360.369	1122	18.782	89.0579	1122	18.785	155.961		1122	18.782	554.319	1122	18.782	548.893	1122	18.786	585.527		1122	18.782	349.251	1122	18.78	358.501	1122	18.783	638.659		1122	18.794	313.966	1122	18.778	1336.3	1122	18.781	159.63		1122	18.792	91.4667	1122	18.778	1338.63	1122	18.781	712.573
1123	18.801	235.134	1123	18.799	43.3081	1123	18.801	101.342		1123	18.799	460.933	1123	18.799	511.847	1123	18.803	505.619		1123	18.799	204.225	1123	18.797	394.612	1123	18.799	511.005		1123	18.811	308.165	1123	18.795	1075.42	1123	18.798	275.262		1123	18.809	130.605	1123	18.795	1153.84	1123	18.797	549.339
1124	18.817	124.355	1124	18.816	48.3671	1124	18.818	84.3218		1124	18.816	338.131	1124	18.816	472.332	1124	18.82	456.593		1124	18.815	151.754	1124	18.814	529.733	1124	18.816	480.019		1124	18.827	293.927	1124	18.812	869.441	1124	18.814	419.323		1124	18.826	222.919	1124	18.812	982.321	1124	18.814	461.248
1125	18.834	53.2736	1125	18.832	90.235	1125	18.835	120.354		1125	18.832	212.388	1125	18.832	435.748	1125	18.836	450.278		1125	18.832	174.961	1125	18.83	748.858	1125	18.833	531.736		1125	18.844	265.881	1125	18.829	778.551	1125	18.831	526.382		1125	18.842	345.028	1125	18.828	853.731	1125	18.831	490.996
1126	18.851	18.4712	1126	18.849	154.937	1126	18.851	209.748		1126	18.849	112.053	1126	18.849	403.61	1126	18.853	490.944		1126	18.849	236.67	1126	18.847	986.587	1126	18.849	619.184		1126	18.861	214.928	1126	18.845	796.737	1126	18.848	546.15		1126	18.859	454.341	1126	18.845	751.34	1126	18.847	617.524
1127	18.867	6.05551	1127	18.866	216.097	1127	18.868	336.858		1127	18.866	48.5819	1127	18.866	385.889	1127	18.87	568.36		1127	18.865	297.551	1127	18.864	1160.87	1127	18.866	694.4		1127	18.877	148.258	1127	18.862	857.372	1127	18.864	482.809		1127	18.876	511.401	1127	18.862	648.109	1127	18.864	780.379
1128	18.884	4.67127	1128	18.882	242.693	1128	18.885	470.331		1128	18.882	17.3172	1128	18.882	406.425	1128	18.886	647.551		1128	18.882	333.389	1128	18.88	1220.66	1128	18.883	744.781		1128	18.894	87.0619	1128	18.879	869.721	1128	18.881	399.201		1128	18.892	504.162	1128	18.878	528.449	1128	18.881	906.887
1129	18.901	12.5611	1129	18.899	221.386	1129	18.901	570.18		1129	18.899	4.80163	1129	18.899	480.865	1129	18.903	683.922		1129	18.899	333.804	1129	18.897	1175.14	1129	18.899	798.323		1129	18.911	51.4574	1129	18.895	783.962	1129	18.898	364.454		1129	18.909	457.844	1129	18.895	398.908	1129	18.897	945.655
1130	18.917	34.0809	1130	18.916	172.848	1130	18.918	604.424		1130	18.916	1.13566	1130	18.916	588.802	1130	18.92	650.613		1130	18.915	297.607	1130	18.914	1080.48	1130	18.916	890.406		1130	18.927	51.3045	1130	18.912	632.999	1130	18.914	399.589		1130	18.926	417.373	1130	18.912	285.958	1130	18.914	895.298
1131	18.934	74.0738	1131	18.932	137.586	1131	18.935	568.751		1131	18.932	0.982124	1131	18.932	674.291	1131	18.936	560.096		1131	18.932	231.699	1131	18.93	993.851	1131	18.933	1037.46		1131	18.944	85.4353	1131	18.929	510.851	1131	18.931	477.352		1131	18.942	412.1	1131	18.929	220.926	1131	18.931	809.901
1132	18.951	129.987	1132	18.949	146.569	1132	18.951	493.133		1132	18.949	4.15249	1132	18.949	688.276	1132	18.953	452.233		1132	18.949	153.346	1132	18.947	936.754	1132	18.949	1225.16		1132	18.961	142.585	1132	18.945	502.035	1132	18.948	561.809		1132	18.959	444.096	1132	18.945	213.299	1132	18.947	765.355
1133	18.968	184.179	1133	18.966	198.995	1133	18.968	422.002		1133	18.966	14.0644	1133	18.966	627.939	1133	18.97	365.655		1133	18.966	84.3016	1133	18.964	887.75	1133	18.966	1419.94		1133	18.978	198.636	1133	18.962	630.149	1133	18.964	642.946		1133	18.976	504.868	1133	18.962	236.389	1133	18.964	796.938
1134	18.984	215.536	1134	18.982	260.956	1134	18.985	376.949		1134	18.982	39.2005	1134	18.982	539.326	1134	18.986	310.588		1134	18.982	37.8944	1134	18.98	805.239	1134	18.983	1573.79		1134	18.994	225.414	1134	18.979	855.004	1134	18.981	728.685		1134	18.992	593.365	1134	18.979	248.19	1134	18.981	874.849
1135	19.001	219.381	1135	18.999	288.727	1135	19.002	350.888		1135	18.999	87.3395	1135	18.999	471.452	1135	19.003	266.827		1135	18.999	13.6188	1135	18.997	664.508	1135	18.999	1643.54		1135	19.011	213.54	1135	18.995	1117.81	1135	18.998	811.655		1135	19.009	715.341	1135	18.995	222.182	1135	18.997	940.336
1136	19.018	214.823	1136	19.016	262.269	1136	19.018	337.438		1136	19.016	160.267	1136	19.016	436.095	1136	19.02	211.661		1136	19.016	4.02091	1136	19.014	478.986	1136	19.016	1622.33		1136	19.028	186.241	1136	19.012	1380.37	1136	19.014	853.343		1136	19.026	864.353	1136	19.012	172.15	1136	19.014	964.557
1137	19.034	223.553	1137	19.032	204.424	1137	19.035	363.519		1137	19.032	245.896	1137	19.032	414.445	1137	19.036	144.118		1137	19.032	1.85557	1137	19.03	297.186	1137	19.033	1558.49		1137	19.044	180.697	1137	19.029	1618.34	1137	19.031	824.419		1137	19.042	1010.79	1137	19.029	137.759	1137	19.031	966.669
1138	19.051	242.566	1138	19.049	164.619	1138	19.052	466.126		1138	19.049	327.775	1138	19.049	384.731	1138	19.053	82.2716		1138	19.049	4.84096	1138	19.047	169.568	1138	19.049	1516.2		1138	19.061	219.444	1138	19.045	1795.13	1138	19.048	742.441		1138	19.059	1105.28	1138	19.045	149.78	1138	19.047	964.657
1139	19.068	246.562	1139	19.066	185.832	1139	19.068	644.625		1139	19.066	397.47	1139	19.066	336.68	1139	19.07	41.4499		1139	19.066	18.1781	1139	19.064	122.531	1139	19.066	1510.67		1139	19.078	292.274	1139	19.062	1860.18	1139	19.064	656.194		1139	19.076	1103.67	1139	19.062	214.019	1139	19.064	929.786
1140	19.084	216.69	1140	19.082	276.441	1140	19.085	832.685		1140	19.082	459.292	1140	19.082	280.227	1140	19.086	29.1995		1140	19.082	53.6208	1140	19.08	158.964	1140	19.083	1500.77		1140	19.094	372.163	1140	19.079	1791.77	1140	19.081	593.497		1140	19.092	1007.97	1140	19.079	308.534	1140	19.081	822.879
1141	19.101	165.588	1141	19.099	399.98	1141	19.102	935.692		1141	19.099	520.942	1141	19.099	248.081	1141	19.103	47.6414		1141	19.099	130.092	1141	19.097	261.843	1141	19.099	1438.53		1141	19.111	438.959	1141	19.095	1622.56	1141	19.098	537.92		1141	19.109	874.723	1141	19.095	404.68	1141	19.097	658.919
1142	19.118	128.114	1142	19.116	489.81	1142	19.118	900.809		1142	19.116	583.462	1142	19.116	274.28	1142	19.12	98.3425		1142	19.116	258.81	1142	19.114	392.336	1142	19.116	1322.84		1142	19.128	485.842	1142	19.112	1416.11	1142	19.114	460.214		1142	19.126	775.934	1142	19.112	492.35	1142	19.114	513.96
1143	19.134	133.273	1143	19.132	492.819	1143	19.135	757.537		1143	19.132	640.394	1143	19.132	363.868	1143	19.136	178.244		1143	19.132	427.681	1143	19.13	502.013	1143	19.133	1194.32		1143	19.144	507.507	1143	19.129	1230.37	1143	19.131	358.099		1143	19.142	745.019	1143	19.129	588.848	1143	19.131	462.685
1144	19.151	184.329	1144	19.149	409.313	1144	19.152	587.745		1144	19.149	675.926	1144	19.149	470.864	1144	19.153	272.128		1144	19.149	593.762	1144	19.147	555.333	1144	19.15	1095.37		1144	19.161	490.307	1144	19.145	1097.62	1144	19.148	265.072		1144	19.159	757.343	1144	19.145	719.23	1144	19.147	511.336
1145	19.168	258.726	1145	19.166	297.641	1145	19.168	456.503		1145	19.166	669.992	1145	19.166	530.934	1145	19.17	356.121		1145	19.166	706.63	1145	19.164	552.136	1145	19.166	1045.5		1145	19.178	429.842	1145	19.162	1026.78	1145	19.164	222.629		1145	19.176	763.889	1145	19.162	897.314	1145	19.164	605.069
1146	19.184	323.63	1146	19.183	233.705	1146	19.185	377.978		1146	19.182	617.916	1146	19.182	520.173	1146	19.186	410.916		1146	19.182	747.906	1146	19.18	523.061	1146	19.183	1045.64		1146	19.194	345.652	1146	19.179	1012.66	1146	19.181	246.161		1146	19.192	736.487	1146	19.179	1115.58	1146	19.181	679.678
1147	19.201	355.508	1147	19.199	262.879	1147	19.202	335.698		1147	19.199	553.69	1147	19.199	486.33	1147	19.203	429.476		1147	19.199	741.927	1147	19.197	503.514	1147	19.2	1089.62		1147	19.211	274.613	1147	19.195	1049.19	1147	19.198	314.328		1147	19.209	689.11	1147	19.195	1342.5	1147	19.197	712.323
1148	19.218	348.006	1148	19.216	372.971	1148	19.218	319.36		1148	19.216	531.504	1148	19.216	502.861	1148	19.22	415.44		1148	19.216	734.469	1148	19.214	513.655	1148	19.216	1155.22		1148	19.228	241.986	1148	19.212	1119.12	1148	19.214	387.814		1148	19.226	658.531	1148	19.212	1529.34	1148	19.214	721.736
1149	19.234	303.914	1149	19.233	496.507	1149	19.235	327.151		1149	19.232	580.237	1149	19.232	591.827	1149	19.237	383.694		1149	19.232	753.842	1149	19.231	556.059	1149	19.233	1208.44		1149	19.244	239.886	1149	19.229	1183.83	1149	19.231	438.201		1149	19.242	672.351	1149	19.229	1626.72	1149	19.231	730.53
1150	19.251	232.944	1150	19.249	549.182	1150	19.252	354.49		1150	19.249	671.484	1150	19.249	698.08	1150	19.253	359.918		1150	19.249	793.144	1150	19.247	620.075	1150	19.25	1219.49		1150	19.261	234.437	1150	19.245	1195.66	1150	19.248	459.952		1150	19.259	730.291	1150	19.245	1616.56	1150	19.248	746.309
1151	19.268	153.435	1151	19.266	491.638	1151	19.268	395.596		1151	19.266	739.187	1151	19.266	735.975	1151	19.27	368.856		1151	19.266	823.836	1151	19.264	683.226	1151	19.266	1182.25		1151	19.278	200.147	1151	19.262	1133.45	1151	19.264	475.039		1151	19.276	812.83	1151	19.262	1532.95	1151	19.264	773.515
1152	19.284	86.8615	1152	19.283	358.826	1152	19.285	448.498		1152	19.282	738.69	1152	19.282	660.756	1152	19.287	423.523		1152	19.282	816.833	1152	19.281	735.942	1152	19.283	1110.93		1152	19.294	141.455	1152	19.279	1030.76	1152	19.281	529.803		1152	19.292	896.29	1152	19.279	1454.05	1152	19.281	829.161
1153	19.301	49.8964	1153	19.299	229.489	1153	19.302	515.194		1153	19.299	673.31	1153	19.299	505.568	1153	19.303	523.506		1153	19.299	759.823	1153	19.297	803.132	1153	19.3	1032.23		1153	19.311	81.6538	1153	19.295	965.34	1153	19.298	680.5		1153	19.309	947.782	1153	19.295	1449.48	1153	19.298	930.894
1154	19.318	48.612	1154	19.316	176.125	1154	19.318	596.181		1154	19.316	581.211	1154	19.316	351.904	1154	19.32	652.112		1154	19.316	660.998	1154	19.314	928.033	1154	19.316	964.204		1154	19.328	42.3478	1154	19.312	1000.22	1154	19.314	947.625		1154	19.326	932.164	1154	19.312	1539.62	1154	19.314	1064.1
1155	19.334	85.6226	1155	19.333	241.131	1155	19.335	689.715		1155	19.332	496.854	1155	19.333	277.821	1155	19.337	762.407		1155	19.332	540.27	1155	19.331	1111.44	1155	19.333	917.548		1155	19.344	33.129	1155	19.329	1131.82	1155	19.331	1268.36		1155	19.343	834.08	1155	19.329	1698.89	1155	19.331	1162.77
1156	19.351	157.761	1156	19.349	432.165	1156	19.352	788.398		1156	19.349	428.601	1156	19.349	320.414	1156	19.353	795.66		1156	19.349	414.577	1156	19.347	1287.19	1156	19.35	908.285		1156	19.361	61.0872	1156	19.346	1293.81	1156	19.348	1516.12		1156	19.359	688.735	1156	19.345	1871.56	1156	19.348	1162.02
1157	19.368	253.897	1157	19.366	715.043	1157	19.368	875.128		1157	19.366	364.707	1157	19.366	474.279	1157	19.37	727.776		1157	19.366	294.989	1157	19.364	1368.42	1157	19.366	944.545		1157	19.378	138.476	1157	19.362	1420.93	1157	19.365	1589.49		1157	19.376	564.393	1157	19.362	1990.06	1157	19.364	1064.28
1158	19.384	356.916	1158	19.383	1008.45	1158	19.385	931.241		1158	19.383	301.461	1158	19.383	702.83	1158	19.387	600.559		1158	19.382	195.386	1158	19.381	1329.45	1158	19.383	1009.11		1158	19.394	271.482	1158	19.379	1498.84	1158	19.381	1487.39		1158	19.393	516.154	1158	19.379	1995.84	1158	19.381	938.774
1159	19.401	450.233	1159	19.399	1220.99	1159	19.402	955.39		1159	19.399	267.464	1159	19.399	960.902	1159	19.403	495.396		1159	19.399	137.049	1159	19.397	1228.89	1159	19.4	1062.94		1159	19.411	444.851	1159	19.396	1542.83	1159	19.398	1304.5		1159	19.409	566.417	1159	19.395	1880.79	1159	19.398	860.189
1160	19.418	524.247	1160	19.416	1310.3	1160	19.418	961.943		1160	19.416	317.949	1160	19.416	1208.23	1160	19.42	471.393		1160	19.416	136.395	1160	19.414	1156.39	1160	19.416	1070.14		1160	19.428	611.739	1160	19.412	1559.03	1160	19.415	1150.56		1160	19.426	729.604	1160	19.412	1705.46	1160	19.414	852.341
1161	19.434	568.064	1161	19.433	1307.93	1161	19.435	957.84		1161	19.433	498.302	1161	19.433	1419.74	1161	19.437	530.776		1161	19.432	192.697	1161	19.431	1157.78	1161	19.433	1016.98		1161	19.444	720.862	1161	19.429	1532.66	1161	19.431	1068.88		1161	19.443	1026.68	1161	19.429	1567.74	1161	19.431	899.44
1162	19.451	562.877	1162	19.449	1272.55	1162	19.452	929.921		1162	19.449	799.706	1162	19.449	1573.2	1162	19.453	626.422		1162	19.449	294.301	1162	19.447	1209.37	1162	19.45	909.531		1162	19.461	750.937	1162	19.446	1464.77	1162	19.448	1026.21		1162	19.459	1443.31	1162	19.445	1529.54	1162	19.448	968.826
1163	19.468	494.01	1163	19.466	1243.6	1163	19.468	871.673		1163	19.466	1145.11	1163	19.466	1644.78	1163	19.47	699.906		1163	19.466	433.28	1163	19.464	1242.2	1163	19.466	762.719		1163	19.478	718.978	1163	19.462	1383.51	1163	19.465	960.684		1163	19.476	1888.42	1163	19.462	1565.64	1163	19.464	1035.84
1164	19.484	372.258	1164	19.483	1240.41	1164	19.485	810.048		1164	19.483	1416.27	1164	19.483	1619.05	1164	19.487	713.345		1164	19.483	616.474	1164	19.481	1192.25	1164	19.483	595.354		1164	19.494	658.125	1164	19.479	1315.91	1164	19.481	843.737		1164	19.493	2208.28	1164	19.479	1587.49	1164	19.481	1092.65
1165	19.501	235.317	1165	19.499	1281.34	1165	19.502	788.779		1165	19.499	1519.69	1165	19.499	1511.5	1165	19.503	672.404		1165	19.499	843.115	1165	19.497	1042.6	1165	19.5	435.349		1165	19.511	590.533	1165	19.496	1260.49	1165	19.498	700.05		1165	19.509	2272.55	1165	19.496	1515.67	1165	19.498	1142.4
1166	19.518	122.744	1166	19.516	1370.83	1166	19.518	821.842		1166	19.516	1434.32	1166	19.516	1364.76	1166	19.52	621.298		1166	19.516	1061.73	1166	19.514	829.061	1166	19.516	318.195		1166	19.528	524.139	1166	19.512	1196.47	1166	19.515	578.791		1166	19.526	2062.48	1166	19.512	1336.98	1166	19.514	1173.38
1167	19.535	52.5045	1167	19.533	1467.44	1167	19.535	880.933		1167	19.533	1206.16	1167	19.533	1214.62	1167	19.537	613.024		1167	19.533	1182.13	1167	19.531	609.826	1167	19.533	271.07		1167	19.545	461.205	1167	19.529	1114.44	1167	19.531	514.367		1167	19.543	1674.6	1167	19.529	1108.64	1167	19.531	1147.29
1168	19.551	18.1064	1168	19.549	1497.12	1168	19.552	924.426		1168	19.549	910.239	1168	19.549	1059.63	1168	19.553	676.795		1168	19.549	1151.45	1168	19.547	439.626	1168	19.55	291.014		1168	19.561	399.334	1168	19.546	1027.66	1168	19.548	512.167		1168	19.559	1256.33	1168	19.546	924.529	1168	19.548	1032.79
1169	19.568	5.12274	1169	19.566	1427.79	1169	19.569	924.579		1169	19.566	626.276	1169	19.566	886.763	1169	19.57	803.024		1169	19.566	1016.32	1169	19.564	361.238	1169	19.566	357.826		1169	19.578	330.523	1169	19.562	958.182	1169	19.565	551.176		1169	19.576	924.057	1169	19.562	852.725	1169	19.564	850.952
1170	19.585	2.08553	1170	19.583	1306.82	1170	19.585	868.706		1170	19.583	424.826	1170	19.583	702.891	1170	19.587	950.478		1170	19.583	883.711	1170	19.581	397.307	1170	19.583	451.665		1170	19.595	248.991	1170	19.579	917.569	1170	19.581	597.511		1170	19.593	722.744	1170	19.579	897.645	1170	19.581	675.04
1171	19.601	5.61646	1171	19.599	1215.6	1171	19.602	758.059		1171	19.599	348.146	1171	19.599	543.222	1171	19.603	1055.86		1171	19.599	813.744	1171	19.597	532.906	1171	19.6	553.457		1171	19.611	162.751	1171	19.596	899.58	1171	19.598	621.647		1171	19.609	631.265	1171	19.596	1004.09	1171	19.598	562.424
1172	19.618	19.8832	1172	19.616	1183.6	1172	19.619	615.685		1172	19.616	390.4	1172	19.616	438.853	1172	19.62	1063.02		1172	19.616	770.203	1172	19.614	709.732	1172	19.616	637.231		1172	19.628	88.8475	1172	19.612	887.207	1172	19.615	618.988		1172	19.626	601.342	1172	19.612	1098.26	1172	19.614	512.411
1173	19.635	58.0535	1173	19.633	1173.31	1173	19.635	486.527		1173	19.633	492.476	1173	19.633	404.596	1173	19.637	956.323		1173	19.633	679.734	1173	19.631	846.017	1173	19.633	672.466		1173	19.645	40.9526	1173	19.629	864.344	1173	19.631	601.294		1173	19.643	600.336	1173	19.629	1126.5	1173	19.631	492.091
1174	19.651	136.533	1174	19.649	1133.16	1174	19.652	418.18		1174	19.649	575.423	1174	19.649	435.691	1174	19.653	770.347		1174	19.649	520.767	1174	19.647	881.635	1174	19.65	650.395		1174	19.661	18.6734	1174	19.646	838.762	1174	19.648	566.277		1174	19.659	626.015	1174	19.646	1073.39	1174	19.648	490.186
1175	19.668	263.199	1175	19.666	1054.5	1175	19.669	430.382		1175	19.666	588.094	1175	19.666	501.885	1175	19.67	564.791		1175	19.666	345.082	1175	19.664	809.355	1175	19.667	598.424		1175	19.678	19.913	1175	19.662	833.082	1175	19.665	494.23		1175	19.676	684.582	1175	19.662	961.534	1175	19.664	529.452
1176	19.685	419.523	1176	19.683	974.512	1176	19.685	500.872		1176	19.683	528.726	1176	19.683	545.69	1176	19.687	391.753		1176	19.683	224.635	1176	19.681	672.19	1176	19.683	558.118		1176	19.695	45.0861	1176	19.679	871.048	1176	19.681	378.791		1176	19.693	764.027	1176	19.679	829.36	1176	19.681	617.768
1177	19.701	559.381	1177	19.699	928.104	1177	19.702	577.725		1177	19.699	424.289	1177	19.699	517.361	1177	19.703	281.741		1177	19.699	196.08	1177	19.697	523.502	1177	19.7	559.111		1177	19.711	101.062	1177	19.696	949.959	1177	19.698	244.752		1177	19.709	837.326	1177	19.696	703.521	1177	19.698	715.349
1178	19.718	632.465	1178	19.716	908.152	1178	19.719	604.496		1178	19.716	303.167	1178	19.716	417.087	1178	19.72	236.882		1178	19.716	244.465	1178	19.714	392.548	1178	19.717	611.628		1178	19.728	190.191	1178	19.712	1045.08	1178	19.715	130.226		1178	19.726	882.198	1178	19.712	586.028	1178	19.714	760.362
1179	19.735	613.999	1179	19.733	874.161	1179	19.735	557.006		1179	19.733	189.138	1179	19.733	298.846	1179	19.737	232.026		1179	19.733	317.266	1179	19.731	289.402	1179	19.733	704.977		1179	19.745	296.203	1179	19.729	1115.65	1179	19.731	56.3726		1179	19.743	888.572	1179	19.729	466.021	1179	19.731	724.88
1180	19.751	515.309	1180	19.75	802.38	1180	19.752	456.827		1180	19.749	100.298	1180	19.749	224.095	1180	19.753	226.506		1180	19.749	358.17	1180	19.747	225.369	1180	19.75	797.969		1180	19.761	384.804	1180	19.746	1125.15	1180	19.748	19.8999		1180	19.759	855.911	1180	19.746	345.976	1180	19.748	631.786
1181	19.768	373.08	1181	19.766	712.28	1181	19.769	360.37		1181	19.766	44.1754	1181	19.766	219.05	1181	19.77	193.871		1181	19.766	346.477	1181	19.764	221.463	1181	19.767	836.374		1181	19.778	419.531	1181	19.762	1068.94	1181	19.765	5.66793		1181	19.776	788.73	1181	19.762	250.46	1181	19.765	526.38
1182	19.785	230.592	1182	19.783	644.326	1182	19.785	310.115		1182	19.783	15.5131	1182	19.783	265.121	1182	19.787	137.079		1182	19.783	306.869	1182	19.781	285.901	1182	19.783	795.548		1182	19.795	384.727	1182	19.779	977.652	1182	19.781	1.14295		1182	19.793	702.714	1182	19.779	208.501	1182	19.781	435.558
1183	19.801	119.919	1183	19.8	612.946	1183	19.802	301.116		1183	19.799	4.58022	1183	19.799	324.139	1183	19.804	78.1882		1183	19.799	278.021	1183	19.798	393.382	1183	19.8	710.898		1183	19.811	297.091	1183	19.796	896.135	1183	19.798	1.16621		1183	19.809	614.972	1183	19.796	223.798	1183	19.798	361.549
1184	19.818	51.7324	1184	19.816	589.144	1184	19.819	291.686		1184	19.816	1.08329	1184	19.816	368.965	1184	19.82	35.9739		1184	19.816	269.861	1184	19.814	494.844	1184	19.817	641.055		1184	19.828	194.324	1184	19.812	848.104	1184	19.815	5.95485		1184	19.826	530.625	1184	19.812	265.449	1184	19.815	302.719
1185	19.835	18.0953	1185	19.833	533.401	1185	19.835	248.879		1185	19.833	0	1185	19.833	393.587	1185	19.837	13.2588		1185	19.833	258.055	1185	19.831	548.831	1185	19.833	602.516		1185	19.845	115.339	1185	19.829	818.671	1185	19.831	21.0302		1185	19.843	439.379	1185	19.829	287.246	1185	19.831	269.392
1186	19.851	5.0406	1186	19.85	443.753	1186	19.852	175.497		1186	19.849	0	1186	19.85	402.048	1186	19.854	3.91464		1186	19.849	219.275	1186	19.848	547.921	1186	19.85	555.954		1186	19.861	83.9546	1186	19.846	775.127	1186	19.848	59.9766		1186	19.86	331.752	1186	19.846	269.008	1186	19.848	271.641
1187	19.868	1.19218	1187	19.866	368.157	1187	19.869	100.177		1187	19.866	1.1488	1187	19.866	396.499	1187	19.87	0.925868		1187	19.866	158.182	1187	19.864	517.259	1187	19.867	458.754		1187	19.878	104.417	1187	19.862	690.447	1187	19.865	139.263		1187	19.876	217.929	1187	19.862	234.988	1187	19.865	293.898
1188	19.885	0	1188	19.883	365.476	1188	19.885	46.0906		1188	19.883	4.85721	1188	19.883	373.11	1188	19.887	1.89118		1188	19.883	103.544	1188	19.881	484.725	1188	19.883	318.212		1188	19.895	165.706	1188	19.879	567.41	1188	19.881	262.139		1188	19.893	123.201	1188	19.879	234.916	1188	19.881	298.826
1189	19.901	0	1189	19.9	449.08	1189	19.902	16.9875		1189	19.9	16.4513	1189	19.9	324.675	1189	19.904	9.01276		1189	19.899	84.4062	1189	19.898	462.345	1189	19.9	181.384		1189	19.911	244.714	1189	19.896	436.194	1189	19.898	406.227		1189	19.91	68.8504	1189	19.896	296.787	1189	19.898	262.321
1190	19.918	0	1190	19.916	560.073	1190	19.919	5.01553		1190	19.916	44.6357	1190	19.916	250.807	1190	19.92	31.3812		1190	19.916	111.02	1190	19.914	444.767	1190	19.917	87.0342		1190	19.928	312.707	1190	19.913	339.156	1190	19.915	526.51		1190	19.926	61.2841	1190	19.912	399.231	1190	19.915	198.091
1191	19.935	0	1191	19.933	606.522	1191	19.935	1.18624		1191	19.933	97.0144	1191	19.933	165.468	1191	19.937	88.0401		1191	19.933	171.91	1191	19.931	423.316	1191	19.933	46.0959		1191	19.945	350.279	1191	19.929	304.174	1191	19.932	595.958		1191	19.943	97.196	1191	19.929	481.551	1191	19.931	145.939
1192	19.951	0	1192	19.95	539.743	1192	19.952	0.960631		1192	19.95	168.912	1192	19.95	91.0102	1192	19.954	200.458		1192	19.949	234.712	1192	19.948	393.96	1192	19.95	51.6434		1192	19.961	349.33	1192	19.946	326.097	1192	19.948	636.105		1192	19.96	162.039	1192	19.946	493.39	1192	19.948	138.32
1193	19.968	0	1193	19.966	390.011	1193	19.969	5.06896		1193	19.966	236.757	1193	19.966	40.9209	1193	19.97	369.201		1193	19.966	261.087	1193	19.964	364.188	1193	19.967	94.8793		1193	19.978	310.341	1193	19.963	371.821	1193	19.965	703.39		1193	19.976	227.895	1193	19.962	441.937	1193	19.965	174.903
1194	19.985	0	1194	19.983	237.995	1194	19.985	18.0158		1194	19.983	269.318	1194	19.983	15.7841	1194	19.987	556.238		1194	19.983	233.679	1194	19.981	344.487	1194	19.983	161.503		1194	19.995	240.974	1194	19.979	407.868	1194	19.982	830.548		1194	19.993	267.356	1194	19.979	390.695	1194	19.981	225.766
1195	20.001	0.947718	1195	20	147.464	1195	20.002	51.7502		1195	20	257.217	1195	20	8.88104	1195	20.004	694.739		1195	19.999	167.543	1195	19.998	339.187	1195	20	225.255		1195	20.011	159.214	1195	19.996	418.468	1195	19.998	988.215		1195	20.01	275.073	1195	19.996	399.813	1195	19.998	251.645
1196	20.018	4.00702	1196	20.016	136.865	1196	20.019	121.434		1196	20.016	230.896	1196	20.016	16.3963	1196	20.02	741.208		1196	20.016	96.2281	1196	20.014	338.614	1196	20.017	251.674		1196	20.028	87.4408	1196	20.013	405.232	1196	20.015	1101.28		1196	20.026	277.84	1196	20.013	480.5	1196	20.015	240.165
1197	20.035	13.5717	1197	20.033	184.074	1197	20.035	231.263		1197	20.033	241.791	1197	20.033	41.6995	1197	20.037	712.096		1197	20.033	44.2739	1197	20.031	334.65	1197	20.033	226.299		1197	20.045	39.2841	1197	20.029	383.248	1197	20.032	1105.87		1197	20.043	309.381	1197	20.029	592.224	1197	20.031	217.704
1198	20.052	36.8229	1198	20.05	244.975	1198	20.052	361.877		1198	20.05	319.956	1198	20.05	90.6327	1198	20.054	661.02		1198	20.05	16.3179	1198	20.048	335.958	1198	20.05	167.177		1198	20.062	15.1091	1198	20.046	373.053	1198	20.048	999.249		1198	20.06	379.377	1198	20.046	687.274	1198	20.048	235.588
1199	20.068	80.0334	1199	20.066	275.221	1199	20.069	472.167		1199	20.066	447.687	1199	20.066	158.914	1199	20.07	625.653		1199	20.066	4.81784	1199	20.064	354.25	1199	20.067	113.036		1199	20.078	9.60729	1199	20.063	388.507	1199	20.065	836.298		1199	20.076	470.399	1199	20.063	742.328	1199	20.065	331.719
1200	20.085	139.346	1200	20.083	261.306	1200	20.085	526.661		1200	20.083	572.577	1200	20.083	225.819	1200	20.087	613.659		1200	20.083	1.13949	1200	20.081	388.828	1200	20.083	101.279		1200	20.095	21.3934	1200	20.079	424.662	1200	20.082	687.807		1200	20.093	560.741	1200	20.079	749.395	1200	20.081	505.145
1201	20.102	194.352	1201	20.1	231.78	1201	20.102	520.876		1201	20.1	655.717	1201	20.1	266.163	1201	20.104	626.329		1201	20.1	0	1201	20.098	429.369	1201	20.1	155.248		1201	20.112	60.2824	1201	20.096	475.077	1201	20.098	607.366		1201	20.11	632.344	1201	20.096	695.576	1201	20.098	710.068
1202	20.118	217.147	1202	20.116	238.453	1202	20.119	473.268		1202	20.116	702.897	1202	20.116	279.064	1202	20.12	672.767		1202	20.116	0	1202	20.114	467.558	1202	20.117	274.73		1202	20.128	145.321	1202	20.113	549.406	1202	20.115	618.617		1202	20.126	664.988	1202	20.113	585.631	1202	20.115	879.818
1203	20.135	194.352	1203	20.133	315.641	1203	20.136	404.083		1203	20.133	743.013	1203	20.133	296.132	1203	20.137	744.214		1203	20.133	0	1203	20.131	503.009	1203	20.133	435.038		1203	20.145	287.836	1203	20.129	669.218	1203	20.132	710.684		1203	20.143	649.598	1203	20.129	473.2	1203	20.131	959.902
1204	20.152	140.321	1204	20.15	450.099	1204	20.152	329.537		1204	20.15	774.756	1204	20.15	356.301	1204	20.154	792.374		1204	20.15	1.09142	1204	20.148	539.029	1204	20.15	591.623		1204	20.162	469.022	1204	20.146	847.254	1204	20.148	840.576		1204	20.16	609.879	1204	20.146	437.279	1204	20.148	941.487
1205	20.168	84.1548	1205	20.166	587.694	1205	20.169	270.13		1205	20.166	757.288	1205	20.166	462.911	1205	20.17	754.087		1205	20.166	4.61461	1205	20.164	571.276	1205	20.167	707.41		1205	20.178	634.44	1205	20.163	1058.97	1205	20.165	953.956		1205	20.176	593.318	1205	20.163	521.884	1205	20.165	859.772
1206	20.185	50.782	1206	20.183	667.378	1206	20.186	242.546		1206	20.183	655.201	1206	20.183	572.863	1206	20.187	616.723		1206	20.183	15.6296	1206	20.181	581.582	1206	20.183	769.476		1206	20.195	722.883	1206	20.179	1234.09	1206	20.182	1013.33		1206	20.193	617.152	1206	20.179	690.251	1206	20.181	762.36
1207	20.202	51.4457	1207	20.2	660.92	1207	20.202	239.626		1207	20.2	483.211	1207	20.2	629.937	1207	20.204	439.977		1207	20.2	42.4063	1207	20.198	552.996	1207	20.2	775.382		1207	20.212	711.618	1207	20.196	1300	1207	20.198	1020.36		1207	20.21	638.305	1207	20.196	853.401	1207	20.198	676.405
1208	20.218	86.3251	1208	20.216	585.809	1208	20.219	232.553		1208	20.216	297.473	1208	20.216	604.969	1208	20.22	307.128		1208	20.216	93.1437	1208	20.214	493.704	1208	20.217	718.15		1208	20.228	633.961	1208	20.213	1237.62	1208	20.215	990.564		1208	20.226	594.827	1208	20.213	941.211	1208	20.215	602.458
1209	20.235	144.272	1209	20.233	488.028	1209	20.236	199.007		1209	20.233	151.299	1209	20.233	513.005	1209	20.237	261.139		1209	20.233	165.62	1209	20.231	434.212	1209	20.234	602.937		1209	20.245	544.836	1209	20.229	1104.8	1209	20.232	922.562		1209	20.243	469.154	1209	20.229	949.372	1209	20.231	532.53
1210	20.252	199.9	1210	20.25	410.883	1210	20.252	143.536		1210	20.25	63.2925	1210	20.25	399.845	1210	20.254	288.716		1210	20.25	242.108	1210	20.248	392.304	1210	20.25	469.266		1210	20.262	477.151	1210	20.246	992.652	1210	20.248	809.584		1210	20.26	304.604	1210	20.246	919.648	1210	20.248	464.913
1211	20.268	223.346	1211	20.267	370.227	1211	20.269	92.7098		1211	20.266	21.6139	1211	20.266	314.043	1211	20.27	345.384		1211	20.266	302.603	1211	20.264	354.646	1211	20.267	369.159		1211	20.278	430.323	1211	20.263	954.611	1211	20.265	678.943		1211	20.276	161.17	1211	20.263	877.341	1211	20.265	398.567
1212	20.285	199.9	1212	20.283	354.611	1212	20.286	72.3437		1212	20.283	5.79721	1212	20.283	280.196	1212	20.287	395.761		1212	20.283	347.021	1212	20.281	310.633	1212	20.284	318.965		1212	20.295	386.383	1212	20.279	969.339	1212	20.282	592.169		1212	20.293	70.5646	1212	20.279	815.553	1212	20.281	332.032
1213	20.302	143.324	1213	20.3	348.945	1213	20.302	92.1881		1213	20.3	1.12301	1213	20.3	282.276	1213	20.304	425.655		1213	20.3	394.95	1213	20.298	279.854	1213	20.3	296.6		1213	20.312	327.696	1213	20.296	967.262	1213	20.298	585.374		1213	20.31	29.3594	1213	20.296	721.01	1213	20.298	266.092
1214	20.318	82.3181	1214	20.317	354.358	1214	20.319	143.49		1214	20.316	0	1214	20.316	279.272	1214	20.321	433.431		1214	20.316	458.556	1214	20.315	307.177	1214	20.317	278.555		1214	20.328	249.468	1214	20.313	900.402	1214	20.315	632.138		1214	20.326	24.5093	1214	20.313	597.85	1214	20.315	225.768
1215	20.335	37.874	1215	20.333	374.819	1215	20.336	203.923		1215	20.333	0	1215	20.333	242.906	1215	20.337	418.704		1215	20.333	519.084	1215	20.331	415.416	1215	20.334	274.513		1215	20.345	163.406	1215	20.329	784.867	1215	20.332	666.333		1215	20.343	49.3702	1215	20.329	460.563	1215	20.332	248.528
1216	20.352	13.9591	1216	20.35	400.316	1216	20.352	250.726		1216	20.35	0	1216	20.35	183.205	1216	20.354	381.509		1216	20.35	544.496	1216	20.348	570.698	1216	20.35	310.423		1216	20.362	89.4905	1216	20.346	667.746	1216	20.348	635.148		1216	20.36	104.514	1216	20.346	324.957	1216	20.348	355.556
1217	20.368	4.12141	1217	20.367	413.045	1217	20.369	277.754		1217	20.366	0	1217	20.366	135.212	1217	20.371	321.298		1217	20.366	522.329	1217	20.365	696.434	1217	20.367	394.49		1217	20.378	40.1425	1217	20.363	585.122	1217	20.365	530.818		1217	20.376	181.969	1217	20.363	207.002	1217	20.365	515.411
1218	20.385	0.974772	1218	20.383	397.449	1218	20.386	298.268		1218	20.383	0	1218	20.383	128.765	1218	20.387	241.96		1218	20.383	463.362	1218	20.381	724.667	1218	20.384	497.948		1218	20.395	14.393	1218	20.379	543.88	1218	20.382	383.985		1218	20.393	253.8	1218	20.379	127.04	1218	20.382	647.544
1219	20.402	0	1219	20.4	347.361	1219	20.402	326.496		1219	20.4	0	1219	20.4	163.337	1219	20.404	156.985		1219	20.4	380.704	1219	20.398	644	1219	20.4	578.467		1219	20.412	4.24952	1219	20.396	531.593	1219	20.398	238.102		1219	20.41	283.568	1219	20.396	106.2	1219	20.398	669.705
1220	20.418	0	1220	20.417	267.311	1220	20.419	360.408		1220	20.416	0	1220	20.417	209.846	1220	20.421	85.5095		1220	20.416	283.217	1220	20.415	504.242	1220	20.417	604.149		1220	20.428	1.00507	1220	20.413	525.463	1220	20.415	128.296		1220	20.427	253.8	1220	20.413	155.514	1220	20.415	562.558
1221	20.435	0	1221	20.433	175.958	1221	20.436	385.037		1221	20.433	0.990782	1221	20.433	230.209	1221	20.437	38.2415		1221	20.433	183.322	1221	20.431	376.547	1221	20.434	563.824		1221	20.445	0	1221	20.43	497.337	1221	20.432	71.4964		1221	20.443	181.969	1221	20.429	269.467	1221	20.432	382.679
1222	20.452	0	1222	20.45	96.4261	1222	20.452	383.877		1222	20.45	4.1891	1222	20.45	205.021	1222	20.454	13.6653		1222	20.45	99.8086	1222	20.448	306.805	1222	20.45	466.696		1222	20.462	0	1222	20.446	426.826	1222	20.449	71.6992		1222	20.46	104.514	1222	20.446	414.088	1222	20.448	210.284
1223	20.468	0	1223	20.467	43.2688	1223	20.469	345.832		1223	20.467	15.3016	1223	20.467	146.996	1223	20.471	5.03561		1223	20.466	44.5056	1223	20.465	288.64	1223	20.467	337.05		1223	20.478	0	1223	20.463	319.427	1223	20.465	128.795		1223	20.477	48.0861	1223	20.463	534.997	1223	20.465	93.2465
1224	20.485	0	1224	20.483	15.5201	1224	20.486	272.062		1224	20.483	43.2029	1224	20.483	84.4268	1224	20.487	5.18633		1224	20.483	16.0262	1224	20.481	284.617	1224	20.484	208.42		1224	20.495	0.852672	1224	20.48	202.712	1224	20.482	234.134		1224	20.493	17.723	1224	20.479	588.052	1224	20.482	33.3331
1225	20.502	0	1225	20.5	5.79107	1225	20.502	182.721		1225	20.5	99.612	1225	20.5	38.8442	1225	20.504	16.2857		1225	20.5	4.7317	1225	20.498	268.499	1225	20.5	108.371		1225	20.512	3.60516	1225	20.496	106.957	1225	20.499	355.53		1225	20.51	5.23268	1225	20.496	566.293	1225	20.498	9.59684
1226	20.518	0	1226	20.517	6.19464	1226	20.519	105.208		1226	20.517	188.932	1226	20.517	14.3167	1226	20.521	48.1309		1226	20.516	1.11912	1226	20.515	249.479	1226	20.517	46.4704		1226	20.528	12.2106	1226	20.513	46.6338	1226	20.515	440.001		1226	20.527	1.2376	1226	20.513	494.422	1226	20.515	2.03675
1227	20.535	0	1227	20.533	17.3104	1227	20.536	62.7238		1227	20.533	297.195	1227	20.533	4.22699	1227	20.537	116.655		1227	20.533	0	1227	20.531	246.564	1227	20.534	16.4505		1227	20.545	33.1299	1227	20.53	16.5784	1227	20.532	441.599		1227	20.543	0	1227	20.529	397.764	1227	20.532	0.880572
1228	20.552	0	1228	20.55	46.9668	1228	20.552	65.15		1228	20.55	390.697	1228	20.55	1.96043	1228	20.554	237.151		1228	20.55	0	1228	20.548	259.623	1228	20.55	5.54034		1228	20.562	72.0069	1228	20.546	4.5725	1228	20.549	359.388		1228	20.56	0	1228	20.546	290.394	1228	20.548	3.72312
1229	20.568	0	1229	20.567	102.081	1229	20.569	115.447		1229	20.567	431.479	1229	20.567	4.06187	1229	20.571	408.468		1229	20.567	0	1229	20.565	261.847	1229	20.567	5.467		1229	20.578	125.371	1229	20.563	1.08146	1229	20.565	237.08		1229	20.577	0	1229	20.563	185.657	1229	20.565	12.6102
1230	20.585	0	1230	20.583	177.733	1230	20.586	205.824		1230	20.583	400.749	1230	20.583	13.7575	1230	20.587	599.729		1230	20.583	0	1230	20.581	235.96	1230	20.584	14.9126		1230	20.595	174.861	1230	20.58	0	1230	20.582	126.692		1230	20.593	0	1230	20.58	100.361	1230	20.582	34.214
1231	20.602	0	1231	20.6	247.892	1231	20.602	311.691		1231	20.6	311.965	1231	20.6	37.3269	1231	20.604	750.751		1231	20.6	0	1231	20.598	196.51	1231	20.6	40.461		1231	20.612	195.37	1231	20.596	0	1231	20.599	54.7983		1231	20.61	0	1231	20.596	44.5591	1231	20.598	74.363
1232	20.619	0	1232	20.617	276.967	1232	20.619	393.876		1232	20.617	202.179	1232	20.617	81.129	1232	20.621	796.929		1232	20.617	0	1232	20.615	176.423	1232	20.617	87.9408		1232	20.629	174.861	1232	20.613	0	1232	20.615	19.1658		1232	20.627	0	1232	20.613	15.9883	1232	20.615	129.474
1233	20.635	0	1233	20.633	247.892	1233	20.636	416.167		1233	20.633	108.199	1233	20.633	141.254	1233	20.637	711.097		1233	20.633	0	1233	20.631	192.911	1233	20.634	153.114		1233	20.645	125.371	1233	20.63	0	1233	20.632	5.41483		1233	20.643	0	1233	20.63	4.72053	1233	20.632	180.582
1234	20.652	0	1234	20.65	177.733	1234	20.653	369.484		1234	20.65	47.443	1234	20.65	197.013	1234	20.654	528.422		1234	20.65	0	1234	20.648	226.95	1234	20.65	213.555		1234	20.662	72.0069	1234	20.646	0	1234	20.649	1.04844		1234	20.66	0	1234	20.646	1.11647	1234	20.648	201.762
1235	20.669	0	1235	20.667	102.081	1235	20.669	275.851		1235	20.667	16.9327	1235	20.667	220.12	1235	20.671	324.386		1235	20.667	0	1235	20.665	241.135	1235	20.667	238.602		1235	20.679	33.1299	1235	20.663	0	1235	20.665	0		1235	20.677	0	1235	20.663	0	1235	20.665	180.582
1236	20.685	0	1236	20.683	46.9668	1236	20.686	172.544		1236	20.683	4.70683	1236	20.683	197.013	1236	20.687	163.478		1236	20.683	0	1236	20.681	212.881	1236	20.684	213.555		1236	20.695	12.2106	1236	20.68	0	1236	20.682	0		1236	20.693	0	1236	20.68	0	1236	20.682	129.474
1237	20.702	0	1237	20.7	17.3104	1237	20.703	89.8001		1237	20.7	1.11323	1237	20.7	141.254	1237	20.704	67.3283		1237	20.7	0	1237	20.698	151.873	1237	20.7	153.114		1237	20.712	3.60516	1237	20.696	0	1237	20.699	0		1237	20.71	0	1237	20.696	0	1237	20.698	74.363
1238	20.719	0	1238	20.717	5.11087	1238	20.719	38.5705		1238	20.717	0	1238	20.717	81.129	1238	20.721	22.3968		1238	20.717	0	1238	20.715	87.2284	1238	20.717	87.9408		1238	20.729	0.852672	1238	20.713	0	1238	20.715	0		1238	20.727	0	1238	20.713	0	1238	20.715	34.214
1239	20.735	0	1239	20.733	1.20879	1239	20.736	13.5663		1239	20.733	0	1239	20.733	37.3269	1239	20.737	6.12795		1239	20.733	0	1239	20.731	40.1332	1239	20.734	40.461		1239	20.745	0	1239	20.73	0	1239	20.732	0		1239	20.743	0	1239	20.73	0	1239	20.732	12.6102
1240	20.752	0	1240	20.75	0	1240	20.753	3.662		1240	20.75	0	1240	20.75	13.7575	1240	20.754	0.98773		1240	20.75	0	1240	20.748	14.7918	1240	20.751	14.9126		1240	20.762	0	1240	20.746	0	1240	20.749	0		1240	20.76	0	1240	20.746	0	1240	20.748	3.72312
1241	20.769	0	1241	20.767	0	1241	20.769	0.866115		1241	20.767	0	1241	20.767	4.06187	1241	20.771	0		1241	20.767	0	1241	20.765	4.36725	1241	20.767	4.40292		1241	20.779	0	1241	20.763	0	1241	20.765	0		1241	20.777	0	1241	20.763	0	1241	20.765	0.880572
1242	20.785	0	1242	20.783	0	1242	20.786	0		1242	20.783	0	1242	20.783	0.960692	1242	20.787	0		1242	20.783	0	1242	20.781	1.03292	1242	20.784	1.04135		1242	20.795	0	1242	20.78	0	1242	20.782	0		1242	20.793	0	1242	20.78	0	1242	20.782	0
1243	20.802	0	1243	20.8	0	1243	20.803	0		1243	20.8	0	1243	20.8	0	1243	20.804	0		1243	20.8	0	1243	20.798	0	1243	20.801	0		1243	20.812	0	1243	20.796	0	1243	20.799	0		1243	20.81	0	1243	20.796	0	1243	20.798	0
1244	20.819	0	1244	20.817	0	1244	20.819	0		1244	20.817	0	1244	20.817	0	1244	20.821	0		1244	20.817	0	1244	20.815	0	1244	20.817	0		1244	20.829	0	1244	20.813	0	1244	20.815	0		1244	20.827	0	1244	20.813	0	1244	20.815	0
1245	20.835	0	1245	20.834	0	1245	20.836	0		1245	20.833	0	1245	20.833	0	1245	20.837	0		1245	20.833	0	1245	20.831	0	1245	20.834	0		1245	20.845	0	1245	20.83	0	1245	20.832	0		1245	20.843	0	1245	20.83	0	1245	20.832	0
1246	20.852	0	1246	20.85	0	1246	20.853	0		1246	20.85	0	1246	20.85	0	1246	20.854	0		1246	20.85	0	1246	20.848	0	1246	20.851	0		1246	20.862	0	1246	20.846	0	1246	20.849	0		1246	20.86	0	1246	20.846	0	1246	20.849	0
1247	20.869	0	1247	20.867	0	1247	20.869	0		1247	20.867	0	1247	20.867	0	1247	20.871	0		1247	20.867	0	1247	20.865	0	1247	20.867	0		1247	20.879	0	1247	20.863	0	1247	20.865	0		1247	20.877	0	1247	20.863	0	1247	20.865	0
1248	20.885	0	1248	20.884	0	1248	20.886	0		1248	20.883	0	1248	20.883	0	1248	20.888	0		1248	20.883	0	1248	20.882	0	1248	20.884	0		1248	20.895	0	1248	20.88	0	1248	20.882	0		1248	20.893	0	1248	20.88	0	1248	20.882	0
1249	20.902	0	1249	20.9	0	1249	20.903	0		1249	20.9	0	1249	20.9	0	1249	20.904	0		1249	20.9	0	1249	20.898	0	1249	20.901	0		1249	20.912	0	1249	20.896	0	1249	20.899	0		1249	20.91	0	1249	20.896	0	1249	20.899	0
1250	20.919	0	1250	20.917	0	1250	20.919	0		1250	20.917	0	1250	20.917	0	1250	20.921	0		1250	20.917	0	1250	20.915	0	1250	20.917	0		1250	20.929	0	1250	20.913	0	1250	20.915	0		1250	20.927	0	1250	20.913	0	1250	20.915	0
1251	20.935	0	1251	20.934	0	1251	20.936	0		1251	20.933	0	1251	20.934	0	1251	20.938	0		1251	20.933	0	1251	20.932	0	1251	20.934	0		1251	20.945	0	1251	20.93	0	1251	20.932	0		1251	20.944	0	1251	20.93	0	1251	20.932	0
1252	20.952	0	1252	20.95	0	1252	20.953	0		1252	20.95	0	1252	20.95	0	1252	20.954	0		1252	20.95	0	1252	20.948	0	1252	20.951	0		1252	20.962	0	1252	20.946	0	1252	20.949	0		1252	20.96	0	1252	20.946	0	1252	20.949	0
1253	20.969	0	1253	20.967	0	1253	20.969	0		1253	20.967	0	1253	20.967	0	1253	20.971	0		1253	20.967	0	1253	20.965	0	1253	20.967	0		1253	20.979	0	1253	20.963	0	1253	20.965	0		1253	20.977	0	1253	20.963	0	1253	20.965	0
1254	20.985	0	1254	20.984	0	1254	20.986	0		1254	20.984	0	1254	20.984	0	1254	20.988	0		1254	20.983	0	1254	20.982	0	1254	20.984	0		1254	20.995	0	1254	20.98	0	1254	20.982	0		1254	20.994	0	1254	20.98	0	1254	20.982	0
1255	21.002	0	1255	21	0	1255	21.003	0		1255	21	0	1255	21	0	1255	21.004	0		1255	21	0	1255	20.998	0	1255	21.001	0		1255	21.012	0	1255	20.997	0	1255	20.999	0		1255	21.01	0	1255	20.996	0	1255	20.999	0
1256	21.019	0	1256	21.017	0	1256	21.019	0		1256	21.017	0	1256	21.017	0	1256	21.021	0		1256	21.017	0	1256	21.015	0	1256	21.017	0		1256	21.029	0	1256	21.013	0	1256	21.016	0		1256	21.027	0	1256	21.013	0	1256	21.015	0
1257	21.035	0	1257	21.034	0	1257	21.036	0		1257	21.034	0	1257	21.034	0	1257	21.038	0		1257	21.033	0	1257	21.032	0	1257	21.034	0		1257	21.045	0	1257	21.03	0	1257	21.032	0		1257	21.044	0	1257	21.03	0	1257	21.032	0
1258	21.052	0	1258	21.05	0	1258	21.053	0		1258	21.05	0	1258	21.05	0	1258	21.054	0		1258	21.05	0	1258	21.048	0	1258	21.051	0		1258	21.062	0	1258	21.047	0	1258	21.049	0		1258	21.06	0	1258	21.046	0	1258	21.049	0
1259	21.069	0	1259	21.067	0	1259	21.069	0		1259	21.067	0	1259	21.067	0	1259	21.071	0		1259	21.067	0	1259	21.065	0	1259	21.067	0		1259	21.079	0	1259	21.063	0	1259	21.066	0		1259	21.077	0	1259	21.063	0	1259	21.065	0
1260	21.085	0	1260	21.084	0	1260	21.086	0		1260	21.084	0	1260	21.084	0	1260	21.088	0		1260	21.083	2.33329	1260	21.082	0	1260	21.084	0		1260	21.095	0	1260	21.08	0	1260	21.082	0		1260	21.094	0	1260	21.08	0	1260	21.082	0
1261	21.102	0	1261	21.1	0	1261	21.103	1.1557		1261	21.1	0	1261	21.1	0	1261	21.104	0		1261	21.1	9.86532	1261	21.098	0	1261	21.101	0		1261	21.112	0	1261	21.097	0	1261	21.099	0		1261	21.11	0	1261	21.097	0	1261	21.099	0
1262	21.119	0	1262	21.117	0	1262	21.119	4.88638		1262	21.117	1.92068	1262	21.117	0	1262	21.121	0		1262	21.117	33.4137	1262	21.115	0	1262	21.117	0		1262	21.129	1.95152	1262	21.113	0	1262	21.116	0		1262	21.127	0.893573	1262	21.113	1.15263	1262	21.115	0
1263	21.136	0	1263	21.134	0	1263	21.136	16.5501		1263	21.134	9.13341	1263	21.134	1.09253	1263	21.138	0		1263	21.134	91.5311	1263	21.132	0	1263	21.134	0		1263	21.146	8.25116	1263	21.13	0	1263	21.132	0		1263	21.144	5.68126	1263	21.13	4.87341	1263	21.132	0
1264	21.152	1.01346	1264	21.15	0	1264	21.153	44.9038		1264	21.15	31.7864	1264	21.15	4.61928	1264	21.154	0		1264	21.15	200.733	1264	21.148	0	1264	21.151	0		1264	21.162	27.9465	1264	21.147	0	1264	21.149	0		1264	21.16	20.8431	1264	21.147	16.5062	1264	21.149	0
1265	21.169	4.28496	1265	21.167	0	1265	21.169	99.5348		1265	21.167	89.128	1265	21.167	15.6454	1265	21.171	0		1265	21.167	355.571	1265	21.165	0	1265	21.167	0		1265	21.179	75.8247	1265	21.163	0	1265	21.166	1.03943		1265	21.177	61.9733	1265	21.163	44.7847	1265	21.165	0
1266	21.186	14.5131	1266	21.184	0	1266	21.186	178.119		1266	21.184	202.421	1266	21.184	42.4492	1266	21.188	0		1266	21.184	513.339	1266	21.182	0	1266	21.184	0		1266	21.196	164.803	1266	21.18	0	1266	21.182	4.39479		1266	21.194	149.407	1266	21.18	97.3381	1266	21.182	0
1267	21.202	39.377	1267	21.2	0	1267	21.203	265.577		1267	21.2	371.628	1267	21.2	93.479	1267	21.204	0		1267	21.2	612.252	1267	21.198	0	1267	21.201	0		1267	21.212	286.938	1267	21.197	1.05039	1267	21.199	14.8851		1267	21.21	292.105	1267	21.197	169.476	1267	21.199	0
1268	21.219	85.5848	1268	21.217	0	1268	21.22	343.573		1268	21.217	555.333	1268	21.217	165.783	1268	21.221	0		1268	21.217	620.119	1268	21.215	0	1268	21.217	0		1268	21.229	401.245	1268	21.213	5.31889	1268	21.216	40.3863		1268	21.227	463.078	1268	21.213	236.375	1268	21.215	0
1269	21.236	149.012	1269	21.234	0	1269	21.236	412.435		1269	21.234	681.819	1269	21.234	241.474	1269	21.238	0.962529		1269	21.234	558.107	1269	21.232	0	1269	21.234	0		1269	21.246	451.54	1269	21.23	18.7532	1269	21.232	87.7784		1269	21.244	595.032	1269	21.23	264.099	1269	21.232	0
1270	21.252	207.833	1270	21.25	1.30665	1270	21.253	487.923		1270	21.25	699.962	1270	21.25	297.606	1270	21.254	4.06964		1270	21.25	475.356	1270	21.248	0	1270	21.251	0		1270	21.262	415.095	1270	21.247	53.382	1270	21.249	152.831		1270	21.26	620.419	1270	21.247	236.375	1270	21.249	0
1271	21.269	232.209	1271	21.267	5.52459	1271	21.27	569.125		1271	21.267	619.011	1271	21.267	326.809	1271	21.271	13.7838		1271	21.267	406.016	1271	21.265	1.02241	1271	21.267	0		1271	21.279	327.336	1271	21.263	122.808	1271	21.266	213.16		1271	21.277	526.343	1271	21.263	170.59	1271	21.265	0
1272	21.286	207.833	1272	21.284	18.7117	1272	21.286	625.589		1272	21.284	490.929	1272	21.284	339.555	1272	21.288	37.3983		1272	21.284	351.934	1272	21.282	4.32283	1272	21.284	0.886583		1272	21.296	252.606	1272	21.28	228.568	1272	21.282	238.161		1272	21.294	371.1	1272	21.28	102.052	1272	21.282	0.953073
1273	21.302	149.012	1273	21.3	51.9263	1273	21.303	625.212		1273	21.3	361.073	1273	21.3	341.806	1273	21.304	81.2841		1273	21.3	296.063	1273	21.298	14.6413	1273	21.301	3.74853		1273	21.312	228.7	1273	21.297	344.467	1273	21.299	213.16		1273	21.31	239.456	1273	21.297	60.7507	1273	21.299	4.02966
1274	21.319	85.5848	1274	21.317	115.239	1274	21.32	570.693		1274	21.317	246.687	1274	21.317	322.375	1274	21.321	141.524		1274	21.317	226.427	1274	21.315	39.725	1274	21.318	12.6962		1274	21.329	241.168	1274	21.313	420.676	1274	21.316	152.831		1274	21.327	184.715	1274	21.313	61.1616	1274	21.315	13.6484
1275	21.336	39.377	1275	21.334	208.698	1275	21.336	494.262		1275	21.334	151.561	1275	21.334	269.899	1275	21.338	197.39		1275	21.334	148.854	1275	21.332	86.3411	1275	21.334	34.4475		1275	21.346	246.481	1275	21.33	416.524	1275	21.332	87.7784		1275	21.344	209.414	1275	21.33	104.676	1275	21.332	38.0568
1276	21.352	14.5131	1276	21.35	312.937	1276	21.353	420.385		1276	21.35	80.2581	1276	21.35	199.49	1276	21.354	220.541		1276	21.35	82.0056	1276	21.348	151.579	1276	21.351	74.8706		1276	21.362	215.173	1276	21.347	335.611	1276	21.349	41.5004		1276	21.36	278.905	1276	21.347	184.22	1276	21.349	85.7911
1277	21.369	4.28496	1277	21.367	397.145	1277	21.37	348.679		1277	21.367	35.0853	1277	21.367	147.139	1277	21.371	197.39		1277	21.367	36.9051	1277	21.365	214.958	1277	21.368	130.357		1277	21.379	152.875	1277	21.363	222.689	1277	21.366	19.5954		1277	21.377	349.541	1277	21.363	280.564	1277	21.365	158.917
1278	21.386	1.98546	1278	21.384	438.166	1278	21.386	268.793		1278	21.384	12.5581	1278	21.384	141.358	1278	21.388	141.524		1278	21.384	13.2803	1278	21.382	252.174	1278	21.384	181.815		1278	21.396	87.8036	1278	21.38	131.622	1278	21.382	21.5099		1278	21.394	391.251	1278	21.38	368.312	1278	21.382	249.173
1279	21.402	4.10973	1279	21.401	429.516	1279	21.403	189.823		1279	21.4	3.70775	1279	21.4	181.226	1279	21.404	81.2841		1279	21.4	3.92099	1279	21.399	258.27	1279	21.401	203.139		1279	21.412	40.3979	1279	21.397	94.418	1279	21.399	49.2359		1279	21.41	392.246	1279	21.397	425.133	1279	21.399	342.619
1280	21.419	13.9196	1280	21.417	375.583	1280	21.42	137.683		1280	21.417	0.876935	1280	21.417	233.605	1280	21.421	38.3691		1280	21.417	1.86822	1280	21.415	255.959	1280	21.418	181.815		1280	21.429	15.923	1280	21.413	116.637	1280	21.416	111.849		1280	21.427	350.118	1280	21.413	439.187	1280	21.416	428.034
1281	21.436	37.7667	1281	21.434	288.164	1281	21.436	134.426		1281	21.434	0	1281	21.434	256.472	1281	21.438	18.8675		1281	21.434	3.97799	1281	21.432	270.254	1281	21.434	130.357		1281	21.446	8.7664	1281	21.43	181.28	1281	21.432	213.736		1281	21.444	272.815	1281	21.43	405.426	1281	21.432	492.84
1282	21.452	82.0847	1282	21.451	188.919	1282	21.453	174.353		1282	21.45	0	1282	21.45	229.552	1282	21.455	23.1041		1282	21.45	13.4734	1282	21.449	296.236	1282	21.451	77.2866		1282	21.462	15.842	1282	21.447	257.436	1282	21.449	342.822		1282	21.46	181.899	1282	21.447	334.556	1282	21.449	514.048
1283	21.469	142.918	1283	21.467	103.283	1283	21.47	225.975		1283	21.467	0	1283	21.467	169.627	1283	21.471	56.8995		1283	21.467	37.5404	1283	21.465	301.238	1283	21.468	44.6625		1283	21.479	40.1617	1283	21.463	314.758	1283	21.466	471.253		1283	21.477	104.597	1283	21.463	259.068	1283	21.466	470.289
1284	21.486	199.334	1284	21.484	46.2846	1284	21.486	248.41		1284	21.484	0	1284	21.484	114.828	1284	21.488	135.505		1284	21.484	83.6154	1284	21.482	261.939	1284	21.484	47.2944		1284	21.496	87.2903	1284	21.48	342.811	1284	21.482	567.121		1284	21.494	62.4454	1284	21.48	218.872	1284	21.482	367.6
1285	21.502	222.713	1285	21.501	16.5774	1285	21.503	222.36		1285	21.5	0	1285	21.501	103.025	1285	21.505	270.383		1285	21.5	152.433	1285	21.499	189.606	1285	21.501	98.6787		1285	21.512	151.981	1285	21.497	352.159	1285	21.499	612.271		1285	21.511	64.2957	1285	21.497	230.659	1285	21.499	248.599
1286	21.519	199.334	1286	21.517	4.89445	1286	21.52	162.952		1286	21.517	0	1286	21.517	155.137	1286	21.521	450.628		1286	21.517	231.19	1286	21.515	122.765	1286	21.518	210.476		1286	21.529	211.975	1286	21.513	350.622	1286	21.516	606.717		1286	21.527	109.589	1286	21.513	270.396	1286	21.516	164.917
1287	21.536	142.918	1287	21.534	2.24741	1287	21.536	105.532		1287	21.534	0	1287	21.534	267.344	1287	21.538	638.455		1287	21.534	298.701	1287	21.532	97.0846	1287	21.534	374.982		1287	21.546	236.837	1287	21.53	327.08	1287	21.533	564.446		1287	21.544	183.674	1287	21.53	298.313	1287	21.532	146.747
1288	21.552	82.0847	1288	21.551	4.60778	1288	21.553	80.952		1288	21.551	0	1288	21.551	403.804	1288	21.555	791.9		1288	21.55	337.676	1288	21.549	130.045	1288	21.551	553.42		1288	21.562	211.975	1288	21.547	268.912	1288	21.549	503.811		1288	21.561	254.614	1288	21.547	297.032	1288	21.549	188.547
1289	21.569	38.9351	1289	21.567	15.6065	1289	21.57	100.251		1289	21.567	0	1289	21.567	502.444	1289	21.571	892.634		1289	21.567	341.175	1289	21.565	219.993	1289	21.568	690.58		1289	21.579	151.981	1289	21.564	185.767	1289	21.566	435.535		1289	21.577	284.477	1289	21.563	288.63	1289	21.566	262.712
1290	21.586	18.8599	1290	21.584	42.3436	1290	21.586	152.198		1290	21.584	0	1290	21.584	516.869	1290	21.588	947.812		1290	21.584	310.191	1290	21.582	345.019	1290	21.584	763.49		1290	21.596	89.7245	1290	21.58	106.487	1290	21.583	360.018		1290	21.594	254.614	1290	21.58	311.018	1290	21.582	345.153
1291	21.602	20.8425	1291	21.601	92.0324	1291	21.603	206.991		1291	21.601	0	1291	21.601	453.609	1291	21.605	959.16		1291	21.6	256.93	1291	21.599	469.525	1291	21.601	791.586		1291	21.612	50.4536	1291	21.597	55.4622	1291	21.599	277.524		1291	21.611	182.553	1291	21.597	380.351	1291	21.599	433.035
1292	21.619	46.3715	1292	21.617	160.238	1292	21.62	230.062		1292	21.617	0	1292	21.617	375.288	1292	21.621	917.181		1292	21.617	211.494	1292	21.615	563.995	1292	21.618	810.611		1292	21.629	50.8402	1292	21.614	44.8823	1292	21.616	209.658		1292	21.627	104.849	1292	21.613	490.23	1292	21.616	540.824
1293	21.636	99.6344	1293	21.634	223.491	1293	21.636	205.912		1293	21.634	0	1293	21.634	347.036	1293	21.638	825.601		1293	21.634	211.25	1293	21.632	628.013	1293	21.634	839.184		1293	21.646	103.936	1293	21.63	84.7871	1293	21.633	198.391		1293	21.644	48.2404	1293	21.63	627.947	1293	21.632	668.349
1294	21.652	175.861	1294	21.651	249.703	1294	21.653	147.634		1294	21.651	0	1294	21.651	391.243	1294	21.655	728.9		1294	21.651	274.439	1294	21.649	689.987	1294	21.651	877.182		1294	21.662	223.488	1294	21.647	191.258	1294	21.649	287.189		1294	21.661	17.7798	1294	21.647	774.476	1294	21.649	792.63
1295	21.669	253.368	1295	21.667	223.491	1295	21.67	84.7934		1295	21.667	0	1295	21.667	481.542	1295	21.671	685.199		1295	21.667	376.576	1295	21.665	776.647	1295	21.668	915.416		1295	21.679	404.822	1295	21.664	373.141	1295	21.666	492.353		1295	21.677	6.67776	1295	21.664	887.597	1295	21.666	898.796
1296	21.686	305.027	1296	21.684	160.238	1296	21.686	39.0129		1296	21.684	0	1296	21.684	577.805	1296	21.688	711.206		1296	21.684	464.026	1296	21.682	876.517	1296	21.684	939.24		1296	21.696	604.477	1296	21.68	615.03	1296	21.683	780.783		1296	21.694	8.68703	1296	21.68	910.147	1296	21.682	1000.51
1297	21.703	321.674	1297	21.701	92.0324	1297	21.703	15.3758		1297	21.701	0	1297	21.701	657.727	1297	21.705	764.218		1297	21.701	492.103	1297	21.699	941.126	1297	21.701	935.753		1297	21.713	751.315	1297	21.697	876.408	1297	21.699	1068.55		1297	21.711	26.4006	1297	21.697	824.744	1297	21.699	1124.11
1298	21.719	317.095	1298	21.717	42.3436	1298	21.72	8.46019		1298	21.717	0	1298	21.717	726.702	1298	21.721	799.318		1298	21.717	467.241	1298	21.715	932.121	1298	21.718	916.007		1298	21.729	798.842	1298	21.714	1116.03	1298	21.716	1254.73		1298	21.727	75.637	1298	21.714	692.724	1298	21.716	1270.62
1299	21.736	309.547	1299	21.734	15.6065	1299	21.737	16.3897		1299	21.734	0	1299	21.734	800.626	1299	21.738	824.282		1299	21.734	437.432	1299	21.732	854.419	1299	21.734	907.879		1299	21.746	762.139	1299	21.73	1311.03	1299	21.733	1275.7		1299	21.744	176.822	1299	21.73	626.354	1299	21.732	1402.5
1300	21.753	303.325	1300	21.751	4.60778	1300	21.753	43.4261		1300	21.751	1.05638	1300	21.751	881.127	1300	21.755	888.983		1300	21.751	440.858	1300	21.749	759.509	1300	21.751	931.498		1300	21.763	699.042	1300	21.747	1441.78	1300	21.749	1136.91		1300	21.761	336.676	1300	21.747	701.863	1300	21.749	1461.94
1301	21.769	297.13	1301	21.767	2.25338	1301	21.77	101.24		1301	21.767	5.61293	1301	21.767	945.475	1301	21.771	1018.91		1301	21.767	469.882	1301	21.765	712.597	1301	21.768	984.98		1301	21.779	653.151	1301	21.764	1476.5	1301	21.766	915.746		1301	21.777	528.746	1301	21.764	904.463	1301	21.766	1416.05
1302	21.786	294.082	1302	21.784	4.91969	1302	21.787	196.187		1302	21.784	21.0371	1302	21.784	968.251	1302	21.788	1169.43		1302	21.784	482.486	1302	21.782	764.588	1302	21.784	1052		1302	21.796	617.651	1302	21.78	1406.25	1302	21.783	717.017		1302	21.794	700.044	1302	21.78	1145.3	1302	21.782	1281.92
1303	21.803	297.368	1303	21.801	17.8377	1303	21.803	321.466		1303	21.801	61.9526	1303	21.801	959.779	1303	21.805	1258.48		1303	21.801	443.142	1303	21.799	916.283	1303	21.801	1112.09		1303	21.813	566.467	1303	21.797	1272.47	1303	21.799	607.262		1303	21.811	816.027	1303	21.797	1342.61	1303	21.799	1119.4
1304	21.819	302.42	1304	21.817	50.1771	1304	21.82	459.33		1304	21.817	148.962	1304	21.817	978.162	1304	21.821	1251.12		1304	21.817	356.283	1304	21.815	1109.87	1304	21.818	1147.59		1304	21.829	509.663	1304	21.814	1159.78	1304	21.816	588.845		1304	21.827	892.353	1304	21.814	1484	1304	21.816	984.761
1305	21.836	306.105	1305	21.834	115.086	1305	21.837	592.52		1305	21.834	293.4	1305	21.834	1080.88	1305	21.838	1186.45		1305	21.834	263.032	1305	21.832	1250.73	1305	21.835	1145.76		1305	21.846	501.788	1305	21.83	1144.12	1305	21.833	627.738		1305	21.844	968.583	1305	21.83	1604.1	1305	21.832	908.302
1306	21.853	316.873	1306	21.851	216.731	1306	21.853	710.606		1306	21.851	474.88	1306	21.851	1269.18	1306	21.855	1134.57		1306	21.851	208.786	1306	21.849	1268.31	1306	21.851	1123.51		1306	21.863	591.955	1306	21.847	1258.68	1306	21.849	707.516		1306	21.861	1061.36	1306	21.847	1724.17	1306	21.849	899.339
1307	21.869	343.772	1307	21.867	339.129	1307	21.87	802.118		1307	21.867	633.287	1307	21.867	1489.07	1307	21.871	1140.82		1307	21.867	208.223	1307	21.865	1164.07	1307	21.868	1112.99		1307	21.879	760.375	1307	21.864	1476.83	1307	21.866	833.195		1307	21.877	1151.94	1307	21.864	1826.44	1307	21.866	947.363
1308	21.886	386.562	1308	21.884	446.048	1308	21.887	850.625		1308	21.884	697.085	1308	21.884	1688.7	1308	21.888	1205.33		1308	21.884	235.943	1308	21.882	998.561	1308	21.885	1139.89		1308	21.896	931.968	1308	21.88	1724.73	1308	21.883	999.769		1308	21.894	1233.49	1308	21.88	1882.04	1308	21.882	1029.74
1309	21.903	439.791	1309	21.901	505.867	1309	21.903	848.526		1309	21.901	634.92	1309	21.901	1846.33	1309	21.905	1284.97		1309	21.901	247.864	1309	21.899	841.438	1309	21.901	1209.44		1309	21.913	1037.82	1309	21.897	1912.27	1309	21.899	1164.23		1309	21.911	1330.11	1309	21.897	1881.46	1309	21.899	1121.58
1310	21.919	496.915	1310	21.918	520.552	1310	21.92	820.043		1310	21.917	480.546	1310	21.917	1959.52	1310	21.921	1325.46		1310	21.917	218.386	1310	21.915	731.667	1310	21.918	1316.63		1310	21.929	1070.49	1310	21.914	1967.97	1310	21.916	1284.14		1310	21.927	1467.87	1310	21.914	1847.1	1310	21.916	1198.06
1311	21.936	543.621	1311	21.934	539.398	1311	21.937	811.683		1311	21.934	312.031	1311	21.934	2021.72	1311	21.938	1307.67		1311	21.934	156.901	1311	21.932	687.132	1311	21.935	1461.63		1311	21.946	1067.7	1311	21.93	1875.73	1311	21.933	1376.63		1311	21.944	1632.84	1311	21.93	1833.27	1311	21.933	1241.45
1312	21.953	551.945	1312	21.951	634.86	1312	21.953	856.733		1312	21.951	199.931	1312	21.951	2051.71	1312	21.955	1268.45		1312	21.951	94.5483	1312	21.949	725.955	1312	21.951	1647.44		1312	21.963	1072.3	1312	21.947	1701.19	1312	21.949	1513.47		1312	21.961	1778.69	1312	21.947	1897.23	1312	21.949	1262.75
1313	21.969	498.274	1313	21.968	846.121	1313	21.97	959.738		1313	21.967	177.651	1313	21.967	2106.35	1313	21.972	1263.29		1313	21.967	59.8561	1313	21.966	857.448	1313	21.968	1854.2		1313	21.979	1116.9	1313	21.964	1559.75	1313	21.966	1745		1313	21.977	1860.27	1313	21.964	2068.11	1313	21.966	1337.11
1314	21.986	386.377	1314	21.984	1137.12	1314	21.987	1105.63		1314	21.984	239.483	1314	21.984	2235.07	1314	21.988	1324.16		1314	21.984	69.0265	1314	21.982	1066.98	1314	21.985	2036.83		1314	21.996	1230.52	1314	21.98	1567.01	1314	21.983	2033.76		1314	21.994	1878.27	1314	21.98	2321.3	1314	21.983	1568.94
1315	22.003	252.639	1315	22.001	1414.43	1315	22.003	1282.99		1315	22.001	349.16	1315	22.001	2430.94	1315	22.005	1442.25		1315	22.001	130.595	1315	21.999	1316.53	1315	22.001	2163.87		1315	22.013	1420.51	1315	21.997	1784.41	1315	21.999	2287.73		1315	22.011	1887.4	1315	21.997	2588.09	1315	21.999	1986.1
1316	22.019	139.719	1316	22.018	1596.82	1316	22.02	1483.56		1316	22.017	462.818	1316	22.017	2649.16	1316	22.022	1590.75		1316	22.017	246.65	1316	22.016	1576.84	1316	22.018	2261.28		1316	22.029	1652.72	1316	22.014	2193.32	1316	22.016	2445.7		1316	22.027	1957	1316	22.014	2801.74	1316	22.016	2490.02
1317	22.036	76.8487	1317	22.034	1680.45	1317	22.037	1707.52		1317	22.034	550.911	1317	22.034	2856.97	1317	22.038	1752.44		1317	22.034	403.014	1317	22.032	1846.87	1317	22.035	2398.09		1317	22.046	1883.88	1317	22.03	2685.38	1317	22.033	2521.22		1317	22.044	2118.07	1317	22.03	2945.9	1317	22.033	2917.7
1318	22.053	71.229	1318	22.051	1731.07	1318	22.053	1957.21		1318	22.051	613.169	1318	22.051	3049.7	1318	22.055	1915.41		1318	22.051	566.398	1318	22.049	2138.82	1318	22.051	2612.05		1318	22.063	2097.67	1318	22.047	3113.96	1318	22.049	2568.24		1318	22.061	2351.38	1318	22.047	3052.62	1318	22.049	3155.49
1319	22.069	126.984	1319	22.068	1813.42	1319	22.07	2216.96		1319	22.067	668.561	1319	22.068	3216.67	1319	22.072	2049.44		1319	22.067	689.392	1319	22.066	2449.32	1319	22.068	2860.59		1319	22.079	2313.72	1319	22.064	3365.71	1319	22.066	2630.89		1319	22.078	2625.28	1319	22.064	3168.46	1319	22.066	3210.99
1320	22.086	246.205	1320	22.084	1935.48	1320	22.087	2443.91		1320	22.084	730.461	1320	22.084	3334.36	1320	22.088	2118.2		1320	22.084	739.859	1320	22.082	2759.01	1320	22.085	3061.05		1320	22.096	2534.31	1320	22.081	3429.97	1320	22.083	2723.8		1320	22.094	2919.72	1320	22.08	3314.49	1320	22.083	3176.03
1321	22.103	419.794	1321	22.101	2061.22	1321	22.103	2574.77		1321	22.101	798.502	1321	22.101	3399.68	1321	22.105	2111.76		1321	22.101	728.786	1321	22.099	3037.5	1321	22.101	3155.99		1321	22.113	2704.43	1321	22.097	3383.42	1321	22.1	2810.68		1321	22.111	3206.86	1321	22.097	3469.05	1321	22.099	3127.72
1322	22.119	617.954	1322	22.118	2153.69	1322	22.12	2549.89		1322	22.118	877.184	1322	22.118	3439.61	1322	22.122	2064.01		1322	22.117	718.368	1322	22.116	3246	1322	22.118	3155.11		1322	22.129	2753.65	1322	22.114	3321.56	1322	22.116	2801.1		1322	22.128	3436.57	1322	22.114	3571.41	1322	22.116	3082.8
1323	22.136	788.882	1323	22.134	2194.76	1323	22.137	2355.09		1323	22.134	982.112	1323	22.134	3474.85	1323	22.138	2037.04		1323	22.134	782.897	1323	22.132	3343.05	1323	22.135	3106.93		1323	22.146	2666.68	1323	22.131	3275.59	1323	22.133	2618.66		1323	22.144	3543.91	1323	22.13	3563.01	1323	22.133	3025.39
1324	22.153	884.664	1324	22.151	2189.26	1324	22.153	2048.66		1324	22.151	1117.36	1324	22.151	3485.13	1324	22.155	2067.51		1324	22.151	945.505	1324	22.149	3307.04	1324	22.151	3045.38		1324	22.163	2494.75	1324	22.147	3204.26	1324	22.15	2299.64		1324	22.161	3485.39	1324	22.147	3430.32	1324	22.149	2932.84
1325	22.169	891.108	1325	22.168	2156.63	1325	22.17	1741.91		1325	22.168	1258.55	1325	22.168	3433.16	1325	22.172	2132.93		1325	22.167	1148.39	1325	22.166	3159.46	1325	22.168	2965.56		1325	22.179	2300.76	1325	22.164	3056.05	1325	22.166	1985.01		1325	22.178	3264.85	1325	22.164	3211.7	1325	22.166	2775.65
1326	22.186	843.314	1326	22.184	2119.09	1326	22.187	1523.89		1326	22.184	1368.36	1326	22.184	3310.99	1326	22.188	2162.17		1326	22.184	1298.61	1326	22.182	2951.04	1326	22.185	2840.21		1326	22.196	2118.82	1326	22.181	2829.37	1326	22.183	1806.3		1326	22.194	2938.69	1326	22.181	2961.83	1326	22.183	2531.46
1327	22.203	802.541	1327	22.201	2082.47	1327	22.203	1394.14		1327	22.201	1423.72	1327	22.201	3135.99	1327	22.205	2088.19		1327	22.201	1334.84	1327	22.199	2719.82	1327	22.201	2670.42		1327	22.213	1961.53	1327	22.197	2580.01	1327	22.2	1773.38		1327	22.211	2590.88	1327	22.197	2721.73	1327	22.199	2215.48
1328	22.22	805.456	1328	22.218	2036.02	1328	22.22	1280.69		1328	22.218	1414.42	1328	22.218	2921.97	1328	22.222	1910.47		1328	22.218	1250.9	1328	22.216	2476.71	1328	22.218	2503.39		1328	22.23	1847.5	1328	22.214	2388.17	1328	22.216	1795.06		1328	22.228	2290.89	1328	22.214	2510.6	1328	22.216	1882.69
1329	22.236	827.801	1329	22.234	1978.34	1329	22.237	1129.03		1329	22.234	1335.45	1329	22.234	2657.93	1329	22.238	1698.02		1329	22.234	1079.28	1329	22.232	2227.49	1329	22.235	2394.38		1329	22.246	1803.58	1329	22.231	2302.35	1329	22.233	1790.12		1329	22.244	2052.26	1329	22.231	2339.23	1329	22.233	1596.59
1330	22.253	803.669	1330	22.251	1941.43	1330	22.253	954.005		1330	22.251	1194.85	1330	22.251	2330.09	1330	22.255	1529.85		1330	22.251	862.079	1330	22.249	1997.66	1330	22.251	2352.83		1330	22.263	1839.88	1330	22.247	2314.68	1330	22.25	1756.43		1330	22.261	1834.84	1330	22.247	2213.68	1330	22.249	1383.25
1331	22.27	688.914	1331	22.268	1966.02	1331	22.27	819.656		1331	22.268	1022.51	1331	22.268	1964.23	1331	22.272	1424.35		1331	22.268	637.216	1331	22.266	1820.36	1331	22.268	2328.32		1331	22.28	1909.82	1331	22.264	2356.25	1331	22.266	1744.66		1331	22.278	1596.71	1331	22.264	2115.12	1331	22.266	1201.33
1332	22.286	501.099	1332	22.284	2034.38	1332	22.287	764.973		1332	22.284	871.706	1332	22.284	1638.94	1332	22.288	1331.2		1332	22.284	440.852	1332	22.282	1706.71	1332	22.285	2254.49		1332	22.296	1918.48	1332	22.281	2344.54	1332	22.283	1769.39		1332	22.294	1339.23	1332	22.281	2007.26	1332	22.283	992.417
1333	22.303	304.299	1333	22.301	2050.93	1333	22.304	767.689		1333	22.301	782.243	1333	22.301	1441.98	1333	22.305	1193.03		1333	22.301	311.311	1333	22.299	1635.59	1333	22.301	2097.67		1333	22.313	1795.51	1333	22.297	2238.14	1333	22.3	1764.57		1333	22.311	1098.51	1333	22.297	1866.56	1333	22.299	758.235
1334	22.32	152.268	1334	22.318	1919.59	1334	22.32	767.794		1334	22.318	745.412	1334	22.318	1393.72	1334	22.322	1004.35		1334	22.318	281.904	1334	22.316	1570.56	1334	22.318	1874.54		1334	22.33	1556.75	1334	22.314	2062.54	1334	22.316	1643.41		1334	22.328	899.381	1334	22.314	1694.92	1334	22.316	569.198
1335	22.336	62.7318	1335	22.334	1637.56	1335	22.337	719.568		1335	22.334	713.414	1335	22.334	1425.93	1335	22.338	812.39		1335	22.334	360.508	1335	22.332	1476.98	1335	22.335	1624.35		1335	22.346	1289.15	1335	22.331	1897.83	1335	22.333	1391.3		1335	22.344	731.067	1335	22.331	1508.45	1335	22.333	490.937
1336	22.353	21.118	1336	22.351	1305.63	1336	22.354	622.604		1336	22.351	642.769	1336	22.351	1445.94	1336	22.355	676.151		1336	22.351	516.693	1336	22.349	1333.65	1336	22.351	1379.7		1336	22.363	1065.67	1336	22.347	1844.83	1336	22.35	1091.1		1336	22.361	567.53	1336	22.347	1308.81	1336	22.349	522.311
1337	22.37	5.57294	1337	22.368	1030.88	1337	22.37	512.725		1337	22.368	524.169	1337	22.368	1414.83	1337	22.372	638.375		1337	22.368	695.736	1337	22.366	1137.67	1337	22.368	1165.3		1337	22.38	890.659	1337	22.364	1965.64	1337	22.366	859.062		1337	22.378	399.995	1337	22.364	1095.67	1337	22.366	596.358
1338	22.386	2.27562	1338	22.384	844.255	1338	22.387	425.8		1338	22.384	385.933	1338	22.384	1354.89	1338	22.388	709.991		1338	22.384	850.339	1338	22.382	904.103	1338	22.385	1010.03		1338	22.396	735.613	1338	22.381	2242.61	1338	22.383	765.235		1338	22.394	246.797	1338	22.381	883.392	1338	22.383	647.239
1339	22.403	5.34219	1339	22.401	710.13	1339	22.404	371.918		1339	22.401	274.089	1339	22.401	1307.34	1339	22.405	854.524		1339	22.401	963.645	1339	22.399	660.044	1339	22.402	943.378		1339	22.413	594.92	1339	22.397	2579.68	1339	22.4	805.625		1339	22.411	135.56	1339	22.397	701.206	1339	22.399	664.001
1340	22.42	19.1891	1340	22.418	604.883	1340	22.42	328.299		1340	22.418	228.568	1340	22.418	1287.69	1340	22.422	980.346		1340	22.418	1041.46	1340	22.416	436.076	1340	22.418	968.014		1340	22.43	482.12	1340	22.414	2834.03	1340	22.416	917.49		1340	22.428	86.6807	1340	22.414	574.063	1340	22.416	682.689
1341	22.436	55.3137	1341	22.434	550.381	1341	22.437	274.517		1341	22.434	261.836	1341	22.434	1276.05	1341	22.438	994.16		1341	22.434	1090.84	1341	22.432	257.863	1341	22.435	1034.74		1341	22.446	401.759	1341	22.431	2877.61	1341	22.433	1010.44		1341	22.444	115.192	1341	22.431	516.891	1341	22.433	735.07
1342	22.453	129.11	1342	22.451	588.487	1342	22.454	220.921		1342	22.451	360.712	1342	22.451	1227.33	1342	22.455	873.512		1342	22.451	1121.98	1342	22.449	144.646	1342	22.452	1050.51		1342	22.463	352.036	1342	22.447	2660.5	1342	22.45	1005.98		1342	22.461	239.909	1342	22.447	532.849	1342	22.449	817.03
1343	22.47	251.109	1343	22.468	745.455	1343	22.47	199.137		1343	22.468	509.228	1343	22.468	1099.07	1343	22.472	681.36		1343	22.468	1156.44	1343	22.466	104.954	1343	22.468	944.112		1343	22.48	347.489	1343	22.464	2256.26	1343	22.466	881.614		1343	22.478	477.396	1343	22.464	599.223	1343	22.466	901.274
1344	22.486	413.402	1344	22.485	1014.18	1344	22.487	230.103		1344	22.484	703.799	1344	22.484	884.638	1344	22.488	507.524		1344	22.484	1207.58	1344	22.483	136.54	1344	22.485	737.12		1344	22.496	405.8	1344	22.481	1824.96	1344	22.483	687.526		1344	22.494	806.263	1344	22.481	655.153	1344	22.483	957.99
1345	22.503	584.86	1345	22.501	1339.66	1345	22.504	308.094		1345	22.501	936.827	1345	22.501	622.358	1345	22.505	400.133		1345	22.501	1270.74	1345	22.499	226.514	1345	22.502	532.761		1345	22.513	511.953	1345	22.497	1515.54	1345	22.5	524.388		1345	22.511	1145.23	1345	22.497	641.266	1345	22.5	964.466
1346	22.52	718.649	1346	22.518	1608	1346	22.52	414.142		1346	22.518	1168.94	1346	22.518	376.545	1346	22.522	349.065		1346	22.518	1326.84	1346	22.516	355.251	1346	22.518	434.941		1346	22.53	611.205	1346	22.514	1393.71	1346	22.516	471.293		1346	22.528	1368.87	1346	22.514	556.411	1346	22.516	907.312
1347	22.536	767.412	1347	22.535	1694.4	1347	22.537	537.403		1347	22.534	1331.49	1347	22.534	203.859	1347	22.539	327.378		1347	22.534	1368.72	1347	22.533	501.381	1347	22.535	466.944		1347	22.546	648.228	1347	22.531	1419.25	1347	22.533	537.251		1347	22.544	1377.33	1347	22.531	461.014	1347	22.533	785.65
1348	22.553	710.984	1348	22.551	1550.12	1348	22.554	674.114		1348	22.551	1388.98	1348	22.551	123.971	1348	22.555	319.975		1348	22.551	1399.39	1348	22.549	649.899	1348	22.552	564.936		1348	22.563	613.388	1348	22.547	1492.62	1348	22.55	659.794		1348	22.561	1163.83	1348	22.547	423.047	1348	22.55	615.221
1349	22.57	577.635	1349	22.568	1236.86	1349	22.57	804.566		1349	22.568	1372.5	1349	22.568	127.375	1349	22.572	322.771		1349	22.568	1422.52	1349	22.566	776.091	1349	22.568	633.479		1349	22.58	539.048	1349	22.564	1525.37	1349	22.566	743.532		1349	22.578	822.35	1349	22.564	462.503	1349	22.566	428.357
1350	22.586	435.29	1350	22.585	872.133	1350	22.587	886.757		1350	22.584	1341.99	1350	22.585	184.369	1350	22.589	325.939		1350	22.584	1427.12	1350	22.583	833.497	1350	22.585	623.333		1350	22.596	463.89	1350	22.581	1476.09	1350	22.583	719.417		1350	22.595	483.347	1350	22.581	556.61	1350	22.583	263.183
1351	22.603	344.035	1351	22.601	550.352	1351	22.604	884.806		1351	22.601	1324.81	1351	22.601	252.131	1351	22.605	323.132		1351	22.601	1405.31	1351	22.599	777.864	1351	22.602	561.518		1351	22.613	410.218	1351	22.597	1344.45	1351	22.6	582.599		1351	22.611	236.137	1351	22.597	679.004	1351	22.6	151.088
1352	22.62	316.269	1352	22.618	320.112	1352	22.62	794.279		1352	22.618	1293.69	1352	22.618	291.997	1352	22.622	317.101		1352	22.618	1359.4	1352	22.616	614.617	1352	22.618	501.887		1352	22.63	385.699	1352	22.614	1152.57	1352	22.617	391.226		1352	22.628	99.7926	1352	22.614	816.915	1352	22.616	109.509
1353	22.636	327.958	1353	22.635	195.196	1353	22.637	640.093		1353	22.635	1200.74	1353	22.635	293.581	1353	22.639	308.54		1353	22.634	1288.4	1353	22.633	412.898	1353	22.635	472.115		1353	22.646	378.724	1353	22.631	939.994	1353	22.633	218.676		1353	22.645	50.7314	1353	22.631	949.286	1353	22.633	135.312
1354	22.653	360.008	1354	22.651	169.685	1354	22.654	465.463		1354	22.651	1029.3	1354	22.651	281.856	1354	22.655	284.378		1354	22.651	1171.48	1354	22.649	257.799	1354	22.652	463.372		1354	22.663	364.878	1354	22.648	748.56	1354	22.65	112.611		1354	22.661	65.8603	1354	22.647	1039.76	1354	22.65	206.969
1355	22.67	416.611	1355	22.668	223.399	1355	22.67	321.797		1355	22.668	830.645	1355	22.668	288.621	1355	22.672	233.816		1355	22.668	991.389	1355	22.666	196.324	1355	22.668	455.826		1355	22.68	331.516	1355	22.664	603.467	1355	22.667	82.5712		1355	22.678	135.781	1355	22.664	1067.56	1355	22.666	282.423
1356	22.686	501.219	1356	22.685	322.907	1356	22.687	248.465		1356	22.685	693.668	1356	22.685	319.013	1356	22.689	165.08		1356	22.684	763.156	1356	22.683	220.609	1356	22.685	443.854		1356	22.696	294.448	1356	22.681	499.159	1356	22.683	119.153		1356	22.695	253.163	1356	22.681	1054.44	1356	22.683	314.123
1357	22.703	586.572	1357	22.701	437.922	1357	22.704	259.372		1357	22.701	673.21	1357	22.701	351.294	1357	22.705	106.434		1357	22.701	547.928	1357	22.699	285.662	1357	22.702	441.061		1357	22.713	278.281	1357	22.698	422.983	1357	22.7	205.645		1357	22.711	386.117	1357	22.697	1049.35	1357	22.7	282.399
1358	22.72	624.92	1358	22.718	553.575	1358	22.72	334.751		1358	22.718	741.341	1358	22.718	368.66	1358	22.722	84.1387		1358	22.718	422.694	1358	22.716	348.223	1358	22.718	474.633		1358	22.73	282.036	1358	22.714	368.255	1358	22.717	311.682		1358	22.728	477.458	1358	22.714	1082.92	1358	22.716	206.866
1359	22.736	586.883	1359	22.735	663.004	1359	22.737	440.265		1359	22.735	813.667	1359	22.735	374.231	1359	22.739	108.517		1359	22.735	442.705	1359	22.733	396.778	1359	22.735	550.666		1359	22.746	276.598	1359	22.731	328.392	1359	22.733	397.148		1359	22.745	478.792	1359	22.731	1138.3	1359	22.733	133.69
1360	22.753	480.312	1360	22.751	739.773	1360	22.754	547.766		1360	22.751	814.286	1360	22.751	370.941	1360	22.755	166.985		1360	22.751	597.216	1360	22.749	447.616	1360	22.752	637.957		1360	22.763	236.189	1360	22.748	288.205	1360	22.75	424.948		1360	22.761	389.338	1360	22.748	1155.73	1360	22.75	103.103
1361	22.77	339.99	1361	22.768	740.569	1361	22.77	635.443		1361	22.768	736.711	1361	22.768	345.734	1361	22.772	227.708		1361	22.768	809.238	1361	22.766	505.987	1361	22.768	683.163		1361	22.78	166.653	1361	22.764	229.574	1361	22.767	385.368		1361	22.778	256.636	1361	22.764	1075.69	1361	22.766	130.475
1362	22.787	206.349	1362	22.785	641.704	1362	22.787	679.946		1362	22.785	641.671	1362	22.785	284.115	1362	22.789	253.231		1362	22.785	972.789	1362	22.783	540.696	1362	22.785	650.902		1362	22.797	94.9564	1362	22.781	156.57	1362	22.783	305.917		1362	22.795	137.041	1362	22.781	884.396	1362	22.783	207.342
1363	22.803	106.936	1363	22.801	469.933	1363	22.804	656.058		1363	22.801	590.625	1363	22.801	196.227	1363	22.805	226.648		1363	22.801	1035.19	1363	22.799	508.154	1363	22.802	542.86		1363	22.813	44.8547	1363	22.798	88.027	1363	22.8	235.342		1363	22.811	59.2346	1363	22.798	627.664	1363	22.8	305.694
1364	22.82	50.1044	1364	22.818	286.814	1364	22.821	564.705		1364	22.818	589.046	1364	22.818	110.934	1364	22.822	162.502		1364	22.818	1015.05	1364	22.816	401.288	1364	22.818	392		1364	22.83	21.0316	1364	22.814	39.889	1364	22.817	219.668		1364	22.828	20.7049	1364	22.814	381.231	1364	22.816	390.482
1365	22.837	32.4685	1365	22.835	145.662	1365	22.837	443.186		1365	22.835	588.166	1365	22.835	50.4705	1365	22.839	93.3327		1365	22.835	958.261	1365	22.833	260.587	1365	22.835	242.24		1365	22.847	22.4697	1365	22.831	14.7018	1365	22.833	275.367		1365	22.845	5.84652	1365	22.831	206.188	1365	22.833	437.356
1366	22.853	50.8331	1366	22.851	65.1223	1366	22.854	345.595		1366	22.851	534.962	1366	22.851	18.6018	1366	22.855	42.9418		1366	22.851	880.096	1366	22.849	137.635	1366	22.852	125.967		1366	22.863	51.7171	1366	22.848	4.34067	1366	22.85	378.191		1366	22.861	1.12891	1366	22.848	126.756	1366	22.85	436.123
1367	22.87	105.045	1367	22.868	37.9583	1367	22.871	304.554		1367	22.868	420.484	1367	22.868	5.49214	1367	22.872	15.8269		1367	22.868	768.528	1367	22.866	59.1539	1367	22.868	54.3408		1367	22.88	117.212	1367	22.864	1.02663	1367	22.867	474.27		1367	22.878	0	1367	22.864	131.892	1367	22.866	388.52
1368	22.887	190.001	1368	22.885	53.2649	1368	22.887	308.751		1368	22.885	280.468	1368	22.885	1.29897	1368	22.889	4.67288		1368	22.885	622.447	1368	22.883	21.665	1368	22.885	19.006		1368	22.897	226.179	1368	22.881	1.16686	1368	22.883	512.153		1368	22.895	0	1368	22.881	190.673	1368	22.883	305.49
1369	22.903	290.838	1369	22.901	105.08	1369	22.904	319.594		1369	22.901	170.084	1369	22.901	0	1369	22.905	2.06103		1369	22.901	469.67	1369	22.899	10.4091	1369	22.902	6.39239		1369	22.913	369.045	1369	22.898	4.93357	1369	22.9	470.988		1369	22.911	0	1369	22.898	258.532	1369	22.9	214.634
1370	22.92	385.833	1370	22.918	182.406	1370	22.921	319.96		1370	22.918	127.896	1370	22.918	1.10134	1370	22.922	4.04131		1370	22.918	354.047	1370	22.916	16.7614	1370	22.918	5.89061		1370	22.93	520.213	1370	22.914	17.8193	1370	22.917	377.588		1370	22.928	0	1370	22.914	292.931	1370	22.916	153.492
1371	22.937	461.611	1371	22.935	257.897	1371	22.937	335.086		1371	22.935	173.24	1371	22.935	4.65653	1371	22.939	13.6878		1371	22.935	304.566	1371	22.933	42.5193	1371	22.935	15.7094		1371	22.947	650.734	1371	22.931	52.5807	1371	22.933	290.995		1371	22.945	0	1371	22.931	282.479	1371	22.933	148.872
1372	22.953	511.042	1372	22.951	299.959	1372	22.954	403.033		1372	22.951	303.536	1372	22.951	15.7716	1372	22.955	38.1026		1372	22.951	314.469	1372	22.949	93.3982	1372	22.952	43.8478		1372	22.963	742.866	1372	22.948	126.371	1372	22.95	275.061		1372	22.961	1.36715	1372	22.948	263.753	1372	22.95	202.212
1373	22.97	522.28	1373	22.968	300.525	1373	22.971	528.624		1373	22.968	492.792	1373	22.968	43.727	1373	22.972	85.901		1373	22.968	359.158	1373	22.966	166.295	1373	22.969	98.7094		1373	22.98	792.313	1373	22.964	257.258	1373	22.967	366.032		1373	22.978	7.11847	1373	22.964	304.712	1373	22.966	294.485
1374	22.987	480.424	1374	22.985	285.138	1374	22.987	666.599		1374	22.985	689.707	1374	22.985	99.5208	1374	22.989	159.021		1374	22.985	424.191	1374	22.983	243.72	1374	22.985	183.588		1374	22.997	804.815	1374	22.981	454.584	1374	22.983	553.911		1374	22.995	27.1368	1374	22.981	454.459	1374	22.983	400.121
1375	23.003	403.372	1375	23.002	285.069	1375	23.004	771.254		1375	23.001	847.627	1375	23.001	187.471	1375	23.005	250.442		1375	23.001	509.381	1375	22.999	306.621	1375	23.002	290.68		1375	23.013	785.586	1375	22.998	714.452	1375	23	788.704		1375	23.011	81.8205	1375	22.998	700.123	1375	23	506.574
1376	23.02	348.039	1376	23.018	301.82	1376	23.021	846.484		1376	23.018	949.717	1376	23.018	304.436	1376	23.022	348.166		1376	23.018	604.695	1376	23.016	356.706	1376	23.019	408.582		1376	23.03	751.917	1376	23.014	1012.04	1376	23.017	1003.69		1376	23.028	204.355	1376	23.014	961.444	1376	23.017	613.849
1377	23.037	386.551	1377	23.035	308.754	1377	23.037	948.665		1377	23.035	1011.55	1377	23.035	450.851	1377	23.039	447.34		1377	23.035	682.955	1377	23.033	416.584	1377	23.035	536.925		1377	23.047	744.096	1377	23.031	1302.48	1377	23.033	1152.46		1377	23.045	423.499	1377	23.031	1141.46	1377	23.033	721.556
1378	23.053	552.72	1378	23.052	292.052	1378	23.054	1138.13		1378	23.051	1052.65	1378	23.051	638.235	1378	23.056	547.068		1378	23.051	721.631	1378	23.05	502.436	1378	23.052	679.723		1378	23.063	817.261	1378	23.048	1536.63	1378	23.05	1232.4		1378	23.061	743.807	1378	23.048	1202.54	1378	23.05	829.891
1379	23.07	809.821	1379	23.068	286.855	1379	23.071	1415.67		1379	23.068	1076.73	1379	23.068	871.246	1379	23.072	633.625		1379	23.068	726.5	1379	23.066	601.645	1379	23.069	826.417		1379	23.08	1000.84	1379	23.064	1694.09	1379	23.067	1278		1379	23.078	1125.11	1379	23.064	1192.31	1379	23.067	948.333
1380	23.087	1065.15	1380	23.085	364.159	1380	23.087	1713.65		1380	23.085	1092	1380	23.085	1120.82	1380	23.089	688.624		1380	23.085	718.194	1380	23.083	698.89	1380	23.085	951.198		1380	23.097	1264.9	1380	23.081	1793.38	1380	23.083	1334.02		1380	23.095	1486.82	1380	23.081	1195.98	1380	23.083	1082.69
1381	23.103	1228.68	1381	23.102	579.706	1381	23.104	1932.74		1381	23.101	1131.89	1381	23.101	1338.51	1381	23.106	709.369		1381	23.101	719.008	1381	23.1	806.966	1381	23.102	1037.98		1381	23.113	1527.12	1381	23.098	1860.65	1381	23.1	1416.49		1381	23.111	1735.53	1381	23.098	1269.86	1381	23.1	1216.37
1382	23.12	1280.18	1382	23.118	920.394	1382	23.121	1999.52		1382	23.118	1243	1382	23.118	1518.11	1382	23.122	723.102		1382	23.118	761.215	1382	23.116	949.161	1382	23.119	1109.21		1382	23.13	1698.41	1382	23.114	1898.19	1382	23.117	1498.52		1382	23.128	1805.38	1382	23.114	1420.55	1382	23.117	1312.99
1383	23.137	1288.22	1383	23.135	1288.62	1383	23.137	1904.43		1383	23.135	1453.4	1383	23.135	1719.79	1383	23.139	765.688		1383	23.135	882.31	1383	23.133	1107.42	1383	23.135	1213.63		1383	23.147	1732.02	1383	23.131	1896.97	1383	23.133	1537.24		1383	23.145	1694.66	1383	23.131	1630.61	1383	23.133	1352.65
1384	23.153	1355.42	1384	23.152	1551.43	1384	23.154	1703.52		1384	23.151	1742.12	1384	23.152	2008	1384	23.156	849.486		1384	23.151	1097.4	1384	23.15	1217.45	1384	23.152	1383.52		1384	23.163	1648.5	1384	23.148	1868.17	1384	23.15	1516.8		1384	23.162	1479.84	1384	23.148	1874.97	1384	23.15	1356.13
1385	23.17	1533.72	1385	23.168	1619.3	1385	23.171	1472.14		1385	23.168	2038.39	1385	23.168	2366.67	1385	23.172	949.702		1385	23.168	1381.37	1385	23.166	1225.63	1385	23.169	1600.32		1385	23.18	1513.05	1385	23.165	1843.18	1385	23.167	1459.59		1385	23.178	1272	1385	23.164	2120.4	1385	23.167	1367.44
1386	23.187	1779.64	1386	23.185	1502.34	1386	23.187	1262.87		1386	23.185	2260.65	1386	23.185	2693.96	1386	23.189	1027.4		1386	23.185	1686.23	1386	23.183	1150.75	1386	23.185	1797.14		1386	23.197	1386.3	1386	23.181	1849.65	1386	23.184	1394.79		1386	23.195	1148.66	1386	23.181	2313.13	1386	23.183	1401.94
1387	23.203	1996.58	1387	23.202	1285.43	1387	23.204	1097.84		1387	23.202	2375.37	1387	23.202	2870.83	1387	23.206	1056.44		1387	23.201	1969.12	1387	23.2	1060.31	1387	23.202	1906.41		1387	23.213	1277.9	1387	23.198	1901.12	1387	23.2	1331.13		1387	23.212	1118.9	1387	23.198	2386.48	1387	23.2	1421.3
1388	23.22	2113.2	1388	23.218	1073.66	1388	23.221	996.325		1388	23.218	2410.39	1388	23.218	2838.01	1388	23.222	1029.64		1388	23.218	2212.59	1388	23.216	997.397	1388	23.219	1903.8		1388	23.23	1152.34	1388	23.215	1996.24	1388	23.217	1256.24		1388	23.228	1150.1	1388	23.214	2295.83	1388	23.217	1372.82
1389	23.237	2128.14	1389	23.235	934.447	1389	23.237	980.182		1389	23.235	2416.44	1389	23.235	2617.71	1389	23.239	949.258		1389	23.235	2419.48	1389	23.233	955.646	1389	23.235	1817.38		1389	23.247	977.895	1389	23.231	2118.66	1389	23.234	1160.54		1389	23.245	1194.21	1389	23.231	2075.4	1389	23.233	1260.79
1390	23.253	2078.02	1390	23.252	882.294	1390	23.254	1051.4		1390	23.252	2421.03	1390	23.252	2282.09	1390	23.256	819.773		1390	23.251	2592.87	1390	23.25	922.053	1390	23.252	1693.95		1390	23.263	782.667	1390	23.248	2226.14	1390	23.25	1053.74		1390	23.262	1199.12	1390	23.248	1843.13	1390	23.25	1161.17
1391	23.27	1995.73	1391	23.268	889.688	1391	23.271	1177.49		1391	23.268	2426.76	1391	23.268	1905.63	1391	23.272	652.354		1391	23.268	2716.76	1391	23.266	915.642	1391	23.269	1564.49		1391	23.28	632.512	1391	23.265	2262.2	1391	23.267	968.645		1391	23.278	1129.09	1391	23.265	1729.44	1391	23.267	1157.59
1392	23.287	1881.01	1392	23.285	921.785	1392	23.287	1295.94		1392	23.285	2427.78	1392	23.285	1535.72	1392	23.289	470.097		1392	23.285	2755.77	1392	23.283	972.711	1392	23.285	1445.31		1392	23.297	576.736	1392	23.281	2183.56	1392	23.284	933.64		1392	23.295	989.643	1392	23.281	1774.72	1392	23.283	1263.54
1393	23.304	1726.78	1393	23.302	962.034	1393	23.304	1341.65		1393	23.302	2419.97	1393	23.302	1206.22	1393	23.306	311.608		1393	23.302	2683.57	1393	23.3	1095.48	1393	23.302	1352.83		1393	23.313	610.342	1393	23.298	1998.03	1393	23.3	955.948		1393	23.312	826.386	1393	23.298	1905.67	1393	23.3	1417.46
1394	23.32	1553.73	1394	23.318	1016.25	1394	23.321	1278.12		1394	23.318	2403.88	1394	23.318	951.382	1394	23.322	228.537		1394	23.318	2513.87	1394	23.316	1237.44	1394	23.319	1295.95		1394	23.33	697.331	1394	23.315	1762.96	1394	23.317	1005.95		1394	23.328	696.781	1394	23.315	2009.97	1394	23.317	1541.89
1395	23.337	1404.85	1395	23.335	1099.39	1395	23.337	1114.86		1395	23.335	2380.3	1395	23.335	796.033	1395	23.339	260.377		1395	23.335	2301.66	1395	23.333	1341.2	1395	23.335	1252.73		1395	23.347	809.578	1395	23.331	1554.62	1395	23.334	1039.12		1395	23.345	637.24	1395	23.331	2030.75	1395	23.333	1608.28
1396	23.354	1304.67	1396	23.352	1214.08	1396	23.354	902.004		1396	23.352	2354.14	1396	23.352	736.05	1396	23.356	421.487		1396	23.352	2107.86	1396	23.35	1392.1	1396	23.352	1186.12		1396	23.364	933.82	1396	23.348	1434.74	1396	23.35	1029.97		1396	23.362	652.938	1396	23.348	1991.32	1396	23.35	1637.2
1397	23.37	1223.41	1397	23.368	1331.34	1397	23.371	702.286		1397	23.368	2320.56	1397	23.368	738.647	1397	23.372	680.578		1397	23.368	1963.35	1397	23.366	1410.03	1397	23.369	1078.36		1397	23.38	1057.48	1397	23.365	1428.67	1397	23.367	995.117		1397	23.378	729.283	1397	23.365	1936.9	1397	23.367	1666.69
1398	23.387	1104.79	1398	23.385	1396.79	1398	23.388	557.196		1398	23.385	2263.8	1398	23.385	764.226	1398	23.389	968.397		1398	23.385	1855.59	1398	23.383	1409.34	1398	23.385	948.495		1398	23.397	1157.43	1398	23.381	1511.2	1398	23.384	973.581		1398	23.395	859.805	1398	23.381	1881	1398	23.383	1710.29
1399	23.404	924.038	1399	23.402	1355.31	1399	23.404	486.934		1399	23.402	2171.92	1399	23.402	782.641	1399	23.406	1217.69		1399	23.402	1743.6	1399	23.4	1383.66	1399	23.402	829.72		1399	23.414	1217.45	1399	23.398	1606.37	1399	23.4	992.107		1399	23.412	1039.16	1399	23.398	1816.2	1399	23.4	1735.67
1400	23.42	715.351	1400	23.418	1188.46	1400	23.421	509.112		1400	23.418	2059.61	1400	23.418	773.298	1400	23.422	1405.62		1400	23.418	1580.88	1400	23.416	1326.45	1400	23.419	743.744		1400	23.43	1246.82	1400	23.415	1636.33	1400	23.417	1046.21		1400	23.428	1253.21	1400	23.415	1743.68	1400	23.417	1681.94
1401	23.437	539.541	1401	23.435	926.307	1401	23.438	627.64		1401	23.435	1963.46	1401	23.435	730.933	1401	23.439	1540.55		1401	23.435	1346.82	1401	23.433	1246.43	1401	23.435	702.062		1401	23.447	1269.25	1401	23.431	1582.79	1401	23.434	1112.92		1401	23.445	1461.12	1401	23.431	1673.27	1401	23.433	1516.23
1402	23.454	430.997	1402	23.452	641.741	1402	23.454	811.231		1402	23.452	1903.83	1402	23.452	676.589	1402	23.456	1611.16		1402	23.452	1062.1	1402	23.45	1157.94	1402	23.452	717.522		1402	23.464	1291.96	1402	23.448	1490.98	1402	23.45	1154.18		1402	23.462	1614.26	1402	23.448	1594.71	1402	23.45	1275.71
1403	23.47	381.675	1403	23.468	418.171	1403	23.471	987.425		1403	23.468	1857.7	1403	23.468	643.926	1403	23.472	1571.1		1403	23.468	788.965	1403	23.466	1062.82	1403	23.469	795.013		1403	23.48	1289.67	1403	23.465	1414.94	1403	23.467	1122.61		1403	23.478	1678.86	1403	23.465	1480.61	1403	23.467	1052.55
1404	23.487	372.855	1404	23.485	316.345	1404	23.488	1076.67		1404	23.485	1783.58	1404	23.485	649.071	1404	23.489	1395.55		1404	23.485	595.547	1404	23.483	953.216	1404	23.486	903.984		1404	23.497	1231.28	1404	23.481	1365.87	1404	23.484	982.719		1404	23.495	1655.31	1404	23.481	1309.42	1404	23.483	923.821
1405	23.504	413.83	1405	23.502	350.041	1405	23.504	1044.14		1405	23.502	1672.8	1405	23.502	671.893	1405	23.506	1127.25		1405	23.502	511.22	1405	23.5	838.263	1405	23.502	977.476		1405	23.514	1121.07	1405	23.498	1327.44	1405	23.5	756.826		1405	23.512	1570.17	1405	23.498	1100.6	1405	23.5	896.193
1406	23.52	532.476	1406	23.518	486.715	1406	23.521	925.982		1406	23.518	1553.47	1406	23.518	671.484	1406	23.522	853.674		1406	23.518	506.213	1406	23.516	756.996	1406	23.519	958.594		1406	23.53	1015.52	1406	23.515	1289.86	1406	23.517	526.192		1406	23.528	1450.28	1406	23.515	912.666	1406	23.517	919.171
1407	23.537	749.081	1407	23.535	673.595	1407	23.538	804.819		1407	23.535	1452.68	1407	23.535	632.441	1407	23.539	642.406		1407	23.535	529.638	1407	23.533	762.174	1407	23.536	847.536		1407	23.547	984.666	1407	23.531	1267.53	1407	23.534	385.947		1407	23.545	1314.79	1407	23.531	809.737	1407	23.533	931.922
1408	23.554	1058.48	1408	23.552	869.594	1408	23.554	756.857		1408	23.552	1361.48	1408	23.552	582.171	1408	23.556	510.642		1408	23.552	558.936	1408	23.55	886.286	1408	23.552	712.346		1408	23.564	1056.25	1408	23.548	1287.94	1408	23.55	384.656		1408	23.562	1168.99	1408	23.548	812.037	1408	23.55	911.238
1409	23.57	1419.04	1409	23.569	1061.74	1409	23.571	814.375		1409	23.568	1254.18	1409	23.568	578.965	1409	23.572	435.875		1409	23.568	621.022	1409	23.566	1115.34	1409	23.569	640.524		1409	23.58	1203.53	1409	23.565	1380.68	1409	23.567	516.86		1409	23.578	1033.56	1409	23.565	888.45	1409	23.567	884.593
1410	23.587	1750.09	1410	23.585	1243.79	1410	23.588	957.368		1410	23.585	1128.62	1410	23.585	657.179	1410	23.589	401.669		1410	23.585	756.739	1410	23.583	1389.72	1410	23.586	682.492		1410	23.597	1366.58	1410	23.581	1543.84	1410	23.584	749.188		1410	23.595	949.174	1410	23.581	976.7	1410	23.584	924.217
1411	23.604	1957.59	1411	23.602	1390.98	1411	23.604	1142.3		1411	23.602	1018.32	1411	23.602	792.441	1411	23.606	410.155		1411	23.602	962.114	1411	23.6	1631.18	1411	23.602	824.383		1411	23.614	1486.13	1411	23.598	1716.42	1411	23.6	1052.63		1411	23.612	958.055	1411	23.598	1020.86	1411	23.6	1097.82
1412	23.62	1976.56	1412	23.619	1470.64	1412	23.621	1339.28		1412	23.618	966.269	1412	23.618	924.382	1412	23.623	470.094		1412	23.618	1168.66	1412	23.617	1784.68	1412	23.619	1013.89		1412	23.63	1513.96	1412	23.615	1807.21	1412	23.617	1391.67		1412	23.628	1067.82	1412	23.615	1000.51	1412	23.617	1396.04
1413	23.637	1821.45	1413	23.635	1467.44	1413	23.638	1556.58		1413	23.635	975.573	1413	23.635	1005.29	1413	23.639	573.601		1413	23.635	1289.96	1413	23.633	1840.21	1413	23.636	1192.84		1413	23.647	1442.02	1413	23.631	1775.01	1413	23.634	1694.51		1413	23.645	1245.08	1413	23.631	947.759	1413	23.634	1724.97
1414	23.654	1587.9	1414	23.652	1391.22	1414	23.654	1811.33		1414	23.652	1002.06	1414	23.652	1039.15	1414	23.656	710.037		1414	23.652	1289.86	1414	23.65	1836.3	1414	23.652	1317.72		1414	23.664	1312.69	1414	23.648	1673.55	1414	23.65	1858.28		1414	23.662	1459.29	1414	23.648	927.465	1414	23.65	1985.55
1415	23.67	1383.59	1415	23.669	1259.06	1415	23.671	2090.82		1415	23.668	991.024	1415	23.669	1083.36	1415	23.673	886.065		1415	23.668	1205.88	1415	23.667	1834.99	1415	23.669	1374.07		1415	23.68	1203.33	1415	23.665	1604.59	1415	23.667	1819.05		1415	23.679	1711.48	1415	23.665	1000.23	1415	23.667	2164.54
1416	23.687	1252.84	1416	23.685	1099.85	1416	23.688	2333.81		1416	23.685	927.149	1416	23.685	1208.37	1416	23.689	1124.54		1416	23.685	1114.3	1416	23.683	1880.71	1416	23.686	1383.87		1416	23.697	1185.25	1416	23.681	1625.19	1416	23.684	1627.57		1416	23.695	2021.93	1416	23.681	1178.48	1416	23.684	2321.22
1417	23.704	1160.44	1417	23.702	964.343	1417	23.704	2467.61		1417	23.702	845.919	1417	23.702	1442.48	1417	23.706	1435.06		1417	23.702	1082.8	1417	23.7	1978.37	1417	23.702	1407.09		1417	23.714	1286.22	1417	23.698	1715.53	1417	23.701	1437.08		1417	23.712	2385.68	1417	23.698	1407.84	1417	23.7	2493.26
1418	23.72	1065.43	1418	23.719	909.684	1418	23.721	2470.6		1418	23.719	788.005	1418	23.719	1747.21	1418	23.723	1782.94		1418	23.718	1119.05	1418	23.717	2095.12	1418	23.719	1517.18		1418	23.731	1489.87	1418	23.715	1830.31	1418	23.717	1398.71		1418	23.729	2755.86	1418	23.715	1607.81	1418	23.717	2660.8
1419	23.737	982.669	1419	23.735	968.576	1419	23.738	2396.27		1419	23.735	753.862	1419	23.735	2038.74	1419	23.739	2107.8		1419	23.735	1169.11	1419	23.733	2189.13	1419	23.736	1751.29		1419	23.747	1760.96	1419	23.732	1950.24	1419	23.734	1557.99		1419	23.745	3076.12	1419	23.731	1744.63	1419	23.734	2794.59
1420	23.754	976.128	1420	23.752	1132.41	1420	23.754	2325.88		1420	23.752	725.073	1420	23.752	2235.94	1420	23.756	2366.5		1420	23.752	1177.58	1420	23.75	2240.31	1420	23.752	2081.52		1420	23.764	2074.28	1420	23.748	2071.67	1420	23.751	1842.08		1420	23.762	3323.8	1420	23.748	1856.74	1420	23.75	2919.31
1421	23.77	1099.45	1421	23.769	1378.13	1421	23.771	2304.47		1421	23.769	715.878	1421	23.769	2291.08	1421	23.773	2559.37		1421	23.768	1157.55	1421	23.767	2263.36	1421	23.769	2424.53		1421	23.781	2410.48	1421	23.765	2185.48	1421	23.767	2137.2		1421	23.779	3504.55	1421	23.765	2008.05	1421	23.767	3092.66
1422	23.787	1345.96	1422	23.785	1684.1	1422	23.788	2323.32		1422	23.785	778.098	1422	23.785	2221.56	1422	23.789	2707.52		1422	23.785	1183.6	1422	23.783	2287.76	1422	23.786	2699.25		1422	23.797	2727.91	1422	23.782	2287.05	1422	23.784	2361.16		1422	23.795	3618.83	1422	23.781	2228.69	1422	23.784	3332.66
1423	23.804	1658.5	1423	23.802	2036.23	1423	23.804	2354.49		1423	23.802	941.218	1423	23.802	2126.53	1423	23.806	2814.3		1423	23.802	1323.2	1423	23.8	2337	1423	23.802	2869.19		1423	23.814	2964.22	1423	23.798	2394.56	1423	23.801	2489.62		1423	23.812	3665.24	1423	23.798	2495.23	1423	23.8	3573.43
1424	23.82	1981.4	1424	23.819	2401.77	1424	23.821	2384.59		1424	23.819	1172.25	1424	23.819	2142.08	1424	23.823	2865.29		1424	23.818	1580.19	1424	23.817	2415.22	1424	23.819	2945.39		1424	23.831	3079.76	1424	23.815	2545.88	1424	23.817	2544.29		1424	23.829	3664.59	1424	23.815	2740.59	1424	23.817	3716.33
1425	23.837	2294.25	1425	23.835	2715.36	1425	23.838	2412.63		1425	23.835	1417.65	1425	23.835	2351.91	1425	23.839	2857.69		1425	23.835	1903.03	1425	23.833	2504.75	1425	23.836	2957.53		1425	23.847	3098.46	1425	23.832	2767.94	1425	23.834	2579.37		1425	23.845	3671.06	1425	23.832	2894.7	1425	23.834	3702.74
1426	23.854	2588.53	1426	23.852	2903.53	1426	23.854	2433.29		1426	23.852	1667.03	1426	23.852	2716.49	1426	23.856	2832.69		1426	23.852	2231.16	1426	23.85	2588.19	1426	23.852	2931.52		1426	23.864	3080.66	1426	23.848	3069.42	1426	23.851	2660.77		1426	23.862	3744.04	1426	23.848	2932.1	1426	23.85	3554.39
1427	23.871	2839.42	1427	23.869	2954.71	1427	23.871	2441.03		1427	23.869	1957.93	1427	23.869	3112.54	1427	23.873	2844.55		1427	23.869	2520.3	1427	23.867	2671.2	1427	23.869	2888.58		1427	23.881	3077.19	1427	23.865	3430.97	1427	23.867	2835.24		1427	23.879	3921.2	1427	23.865	2890.58	1427	23.867	3344.89
1428	23.887	2999.91	1428	23.885	2943.78	1428	23.888	2440.98		1428	23.885	2311.13	1428	23.885	3425.97	1428	23.889	2923.69		1428	23.885	2735.32	1428	23.883	2782.39	1428	23.886	2848.16		1428	23.897	3105.42	1428	23.882	3801.71	1428	23.884	3098.2		1428	23.895	4199.35	1428	23.882	2834.54	1428	23.884	3145.1
1429	23.904	3041.08	1429	23.902	2981.8	1429	23.905	2457.98		1429	23.902	2692.23	1429	23.902	3615.69	1429	23.906	3053.29		1429	23.902	2852.06	1429	23.9	2942.63	1429	23.902	2833.32		1429	23.914	3167.09	1429	23.898	4105.48	1429	23.901	3390.75		1429	23.912	4524.21	1429	23.898	2813.51	1429	23.9	2991.02
1430	23.921	2978.05	1430	23.919	3131.31	1430	23.921	2521.27		1430	23.919	3037.93	1430	23.919	3705.36	1430	23.923	3190.25		1430	23.919	2884.62	1430	23.917	3133.72	1430	23.919	2870.46		1430	23.931	3252.38	1430	23.915	4263.43	1430	23.917	3653.85		1430	23.929	4783.13	1430	23.915	2850.24	1430	23.917	2882.07
1431	23.937	2857.3	1431	23.935	3366.96	1431	23.938	2647.42		1431	23.935	3297.74	1431	23.935	3734.25	1431	23.939	3285.19		1431	23.935	2888.38	1431	23.933	3304.24	1431	23.936	2975.49		1431	23.947	3335.67	1431	23.932	4240.96	1431	23.934	3868.52		1431	23.945	4843.67	1431	23.932	2967.04	1431	23.934	2805.27
1432	23.954	2728.73	1432	23.952	3604.5	1432	23.955	2826.4		1432	23.952	3445.17	1432	23.952	3716.05	1432	23.956	3310.79		1432	23.952	2909.78	1432	23.95	3401.98	1432	23.952	3143.16		1432	23.964	3382.65	1432	23.948	4072.6	1432	23.951	4048.79		1432	23.962	4635.12	1432	23.948	3201.89	1432	23.95	2762.29
1433	23.971	2618.16	1433	23.969	3757.9	1433	23.971	3013.71		1433	23.969	3494.09	1433	23.969	3634.48	1433	23.973	3272.08		1433	23.969	2956.73	1433	23.967	3398.92	1433	23.969	3348.72		1433	23.981	3376.63	1433	23.965	3843.69	1433	23.967	4185.96		1433	23.979	4225.04	1433	23.965	3577.47	1433	23.967	2764.47
1434	23.987	2529.06	1434	23.985	3781.85	1434	23.988	3157.43		1434	23.985	3499.36	1434	23.985	3478	1434	23.989	3179.4		1434	23.985	3009.72	1434	23.983	3291.88	1434	23.986	3565.73		1434	23.997	3339.44	1434	23.982	3636.47	1434	23.984	4235.45		1434	23.995	3781.31	1434	23.982	4040.82	1434	23.984	2828.04
1435	24.004	2463.54	1435	24.002	3693.12	1435	24.005	3240.55		1435	24.002	3527.82	1435	24.002	3266.36	1435	24.006	3035		1435	24.002	3054.53	1435	24	3104.75	1435	24.002	3774.02		1435	24.014	3298.09	1435	23.998	3490.5	1435	24.001	4156.35		1435	24.012	3451.99	1435	23.998	4441.03	1435	24	2946.59
1436	24.021	2430.67	1436	24.019	3563.78	1436	24.021	3285.87		1436	24.019	3608.75	1436	24.019	3052.09	1436	24.023	2844.75		1436	24.019	3087.75	1436	24.017	2889.02	1436	24.019	3954.22		1436	24.031	3266.19	1436	24.015	3404.57	1436	24.017	3955.85		1436	24.029	3277.36	1436	24.015	4614.97	1436	24.017	3072.16
1437	24.037	2431.58	1437	24.035	3488.3	1437	24.038	3308.73		1437	24.035	3703.66	1437	24.035	2886.39	1437	24.039	2642.17		1437	24.035	3107.2	1437	24.033	2708.04	1437	24.036	4086.42		1437	24.047	3250.84	1437	24.032	3375.68	1437	24.034	3695.8		1437	24.045	3196.49	1437	24.032	4514.97	1437	24.034	3141.75
1438	24.054	2441.53	1438	24.052	3527.68	1438	24.055	3281.18		1438	24.052	3747.34	1438	24.052	2801.39	1438	24.056	2479.29		1438	24.052	3110.22	1438	24.05	2616.42	1438	24.053	4164.33		1438	24.064	3264.32	1438	24.048	3415.94	1438	24.051	3464.95		1438	24.062	3127.54	1438	24.048	4246.4	1438	24.05	3124.03
1439	24.071	2417.74	1439	24.069	3659.38	1439	24.071	3166.39		1439	24.069	3714.55	1439	24.069	2798.91	1439	24.073	2395.04		1439	24.069	3101.96	1439	24.067	2642.37	1439	24.069	4191.24		1439	24.081	3301.44	1439	24.065	3528.65	1439	24.067	3337.9		1439	24.079	3048.8	1439	24.065	3957.56	1439	24.067	3064.01
1440	24.087	2339.08	1440	24.086	3789.13	1440	24.088	2980.43		1440	24.085	3654.86	1440	24.085	2849.67	1440	24.089	2396.59		1440	24.085	3097.15	1440	24.083	2785.37	1440	24.086	4164.79		1440	24.097	3323.69	1440	24.082	3688.18	1440	24.084	3318.3		1440	24.095	3020.4	1440	24.082	3715.56	1440	24.084	3050.52
1441	24.104	2241.63	1441	24.102	3834.63	1441	24.105	2810.36		1441	24.102	3650.31	1441	24.102	2915.8	1441	24.106	2452.82		1441	24.102	3105.95	1441	24.1	3007.07	1441	24.103	4091.61		1441	24.114	3279.01	1441	24.098	3824.5	1441	24.101	3336.55		1441	24.112	3122.05	1441	24.098	3503.62	1441	24.1	3148.1
1442	24.121	2184.05	1442	24.119	3794.26	1442	24.121	2749.4		1442	24.119	3742.31	1442	24.119	2975.76	1442	24.123	2505		1442	24.119	3124.15	1442	24.117	3245.07	1442	24.119	4015.03		1442	24.131	3156.49	1442	24.115	3857.93	1442	24.117	3308.98		1442	24.129	3370.34	1442	24.115	3308.01	1442	24.117	3347.99
1443	24.137	2192.97	1443	24.136	3733.24	1443	24.138	2830.71		1443	24.135	3908.76	1443	24.135	3051.27	1443	24.14	2500.9		1443	24.135	3154.26	1443	24.134	3443.39	1443	24.136	3990.57		1443	24.147	3001.58	1443	24.132	3742.42	1443	24.134	3211.61		1443	24.145	3683.29	1443	24.132	3163.53	1443	24.134	3575.95
1444	24.154	2245.56	1444	24.152	3681.9	1444	24.155	3000.17		1444	24.152	4091.26	1444	24.152	3164.68	1444	24.156	2441.65		1444	24.152	3211	1444	24.15	3569.01	1444	24.153	4012.82		1444	24.164	2886.67	1444	24.148	3480.06	1444	24.151	3088.4		1444	24.162	3926.29	1444	24.148	3111.03	1444	24.151	3736.66
1445	24.171	2306.42	1445	24.169	3584.59	1445	24.171	3166.18		1445	24.169	4233.32	1445	24.169	3296.26	1445	24.173	2389.88		1445	24.169	3307.52	1445	24.167	3607.83	1445	24.169	4007.35		1445	24.181	2868.03	1445	24.165	3108.45	1445	24.167	2993.5		1445	24.179	3987.71	1445	24.165	3146.46	1445	24.167	3767.5
1446	24.187	2350.2	1446	24.186	3352.61	1446	24.188	3264.38		1446	24.185	4294.32	1446	24.185	3387.56	1446	24.19	2414.61		1446	24.185	3429.67	1446	24.184	3550.9	1446	24.186	3912.09		1446	24.197	2941.45	1446	24.182	2699.9	1446	24.184	2949.28		1446	24.195	3833.7	1446	24.182	3226.14	1446	24.184	3665.28
1447	24.204	2368.39	1447	24.202	2982.35	1447	24.205	3276.15		1447	24.202	4258.3	1447	24.202	3383.81	1447	24.206	2531.74		1447	24.202	3531.03	1447	24.2	3405.47	1447	24.203	3737.5		1447	24.214	3027.37	1447	24.198	2355.4	1447	24.201	2921.15		1447	24.212	3519.89	1447	24.198	3290.75	1447	24.201	3482.87
1448	24.221	2357.81	1448	24.219	2597.18	1448	24.221	3226.64		1448	24.219	4139.7	1448	24.219	3279.1	1448	24.223	2690.73		1448	24.219	3538.56	1448	24.217	3214.77	1448	24.219	3553.49		1448	24.231	3013.18	1448	24.215	2160.82	1448	24.217	2839.48		1448	24.229	3162.29	1448	24.215	3272.36	1448	24.217	3303.26
1449	24.237	2310.85	1449	24.236	2368.68	1449	24.238	3162.68		1449	24.235	3978.75	1449	24.236	3127.45	1449	24.24	2816.99		1449	24.235	3398.78	1449	24.234	3034.78	1449	24.236	3428.37		1449	24.247	2840.56	1449	24.232	2142.24	1449	24.234	2645.9		1449	24.246	2874.42	1449	24.232	3117.78	1449	24.234	3195.99
1450	24.254	2214.71	1450	24.252	2376.3	1450	24.255	3133.28		1450	24.252	3801.77	1450	24.252	3007.2	1450	24.256	2858.29		1450	24.252	3124.86	1450	24.25	2896.03	1450	24.253	3401.18		1450	24.264	2562.59	1450	24.249	2267.64	1450	24.251	2351.16		1450	24.262	2700	1450	24.248	2839.39	1450	24.251	3173.66
1451	24.271	2066.2	1451	24.269	2555.02	1451	24.271	3163.29		1451	24.269	3598.42	1451	24.269	2967.48	1451	24.273	2800.16		1451	24.269	2800.87	1451	24.267	2792.5	1451	24.269	3472.61		1451	24.281	2294.87	1451	24.265	2491.74	1451	24.268	2042.11		1451	24.279	2595.21	1451	24.265	2534.81	1451	24.267	3203.31
1452	24.287	1885.77	1452	24.286	2770.4	1452	24.288	3231.08		1452	24.286	3347.9	1452	24.286	2994.29	1452	24.29	2656.77		1452	24.285	2510.22	1452	24.284	2701.24	1452	24.286	3591.03		1452	24.298	2124.35	1452	24.282	2759	1452	24.284	1828.95		1452	24.296	2497.02	1452	24.282	2349.75	1452	24.284	3248.62
1453	24.304	1712.08	1453	24.302	2917.69	1453	24.305	3274.75		1453	24.302	3042.85	1453	24.302	3030.71	1453	24.306	2461.83		1453	24.302	2271.48	1453	24.3	2601.53	1453	24.303	3671.7		1453	24.314	2052.05	1453	24.299	3008.42	1453	24.301	1773.06		1453	24.312	2384.99	1453	24.298	2384.72	1453	24.301	3307.07
1454	24.321	1573.81	1454	24.319	2966.33	1454	24.321	3234.3		1454	24.319	2691.2	1454	24.319	3029.04	1454	24.323	2272.53		1454	24.319	2044.01	1454	24.317	2496.99	1454	24.319	3647.13		1454	24.331	2008.48	1454	24.315	3191.59	1454	24.318	1855.63		1454	24.329	2288.52	1454	24.315	2624.21	1454	24.317	3387.44
1455	24.337	1473.18	1455	24.336	2929.8	1455	24.338	3100.75		1455	24.336	2313.52	1455	24.336	2975.87	1455	24.34	2147.08		1455	24.335	1794.23	1455	24.334	2421.89	1455	24.336	3529.29		1455	24.348	1915.29	1455	24.332	3293.91	1455	24.334	2015.49		1455	24.346	2247.54	1455	24.332	2932.22	1455	24.334	3483.97
1456	24.354	1395.11	1456	24.352	2822.22	1456	24.355	2914.06		1456	24.352	1950.42	1456	24.352	2870.89	1456	24.356	2110.16		1456	24.352	1548.85	1456	24.35	2429.58	1456	24.353	3399.06		1456	24.364	1752.5	1456	24.349	3329.14	1456	24.351	2188.77		1456	24.362	2278.52	1456	24.348	3146.67	1456	24.351	3583.26
1457	24.371	1344.81	1457	24.369	2651.93	1457	24.371	2730.03		1457	24.369	1647.63	1457	24.369	2696.45	1457	24.373	2129.15		1457	24.369	1371.58	1457	24.367	2555.64	1457	24.369	3360.31		1457	24.381	1567.05	1457	24.365	3305.34	1457	24.368	2340.19		1457	24.379	2380.77	1457	24.365	3189.3	1457	24.367	3665.2
1458	24.388	1347.3	1458	24.386	2432.41	1458	24.388	2583.48		1458	24.386	1423.87	1458	24.386	2420.1	1458	24.39	2144.21		1458	24.386	1290.26	1458	24.384	2781.71	1458	24.386	3473.35		1458	24.398	1430.5	1458	24.382	3211.06	1458	24.384	2470.35		1458	24.396	2541.46	1458	24.382	3085.44	1458	24.384	3696.22
1459	24.404	1427.55	1459	24.402	2194.71	1459	24.405	2488.71		1459	24.402	1267.48	1459	24.402	2061.99	1459	24.406	2143.82		1459	24.402	1265.24	1459	24.4	3031.7	1459	24.403	3721.07		1459	24.414	1385.81	1459	24.399	3046.95	1459	24.401	2600.72		1459	24.412	2719.39	1459	24.399	2913.64	1459	24.401	3638.69
1460	24.421	1576.04	1460	24.419	1973.88	1460	24.421	2443.71		1460	24.419	1150.02	1460	24.419	1733.34	1460	24.423	2189.82		1460	24.419	1221.44	1460	24.417	3211.13	1460	24.419	3995.63		1460	24.431	1434.92	1460	24.415	2858.64	1460	24.418	2761.54		1460	24.429	2866.4	1460	24.415	2756.15	1460	24.417	3493.16
1461	24.438	1739.57	1461	24.436	1810.09	1461	24.438	2437.51		1461	24.436	1046.83	1461	24.436	1579.86	1461	24.44	2346.34		1461	24.436	1117.18	1461	24.434	3256.95	1461	24.436	4154.96		1461	24.448	1555.36	1461	24.432	2722.25	1461	24.434	2967.12		1461	24.446	2963.17	1461	24.432	2689.69	1461	24.434	3335.44
1462	24.454	1851.68	1462	24.452	1760.47	1462	24.455	2462.35		1462	24.452	955.387	1462	24.452	1670.72	1462	24.456	2567.78		1462	24.452	974.375	1462	24.45	3176.11	1462	24.453	4131.21		1462	24.464	1727.18	1462	24.449	2695.42	1462	24.451	3199.53		1462	24.462	3037.9	1462	24.449	2766.84	1462	24.451	3266.46
1463	24.471	1880.75	1463	24.469	1903.93	1463	24.472	2503.85		1463	24.469	918.814	1463	24.469	1940.24	1463	24.473	2700.1		1463	24.469	862.407	1463	24.467	3044.01	1463	24.469	3984.22		1463	24.481	1951.8	1463	24.465	2790.05	1463	24.468	3397.66		1463	24.479	3132.01	1463	24.465	2983.45	1463	24.467	3341.45
1464	24.488	1837.88	1464	24.486	2294.26	1464	24.488	2547.72		1464	24.486	1012.79	1464	24.486	2243.35	1464	24.49	2612.42		1464	24.486	851.929	1464	24.484	2958.51	1464	24.486	3824.29		1464	24.498	2231.96	1464	24.482	3005.34	1464	24.484	3489.47		1464	24.496	3244.95	1464	24.482	3257.51	1464	24.484	3526.54
1465	24.504	1761.93	1465	24.502	2896.24	1465	24.505	2592.14		1465	24.502	1279.73	1465	24.502	2457.77	1465	24.506	2337.69		1465	24.502	973.621	1465	24.5	2974.83	1465	24.503	3711.39		1465	24.514	2538.99	1465	24.499	3337.1	1465	24.501	3443.12		1465	24.512	3334.56	1465	24.499	3464.65	1465	24.501	3743.71
1466	24.521	1707.97	1466	24.519	3562.03	1466	24.522	2641.05		1466	24.519	1677.17	1466	24.519	2540.6	1466	24.523	2059.56		1466	24.519	1203.56	1466	24.517	3078.27	1466	24.519	3643.75		1466	24.531	2822.99	1466	24.515	3747.65	1466	24.518	3324.72		1466	24.529	3371.21	1466	24.515	3512.43	1466	24.517	3914.57
1467	24.538	1726.35	1467	24.536	4089.77	1467	24.538	2688.96		1467	24.536	2094.74	1467	24.536	2515	1467	24.54	1966.84		1467	24.536	1489.47	1467	24.534	3210.76	1467	24.536	3601.17		1467	24.548	3053.02	1467	24.532	4144.75	1467	24.534	3266.32		1467	24.546	3369.89	1467	24.532	3392.49	1467	24.534	3991.71
1468	24.554	1824.87	1468	24.552	4329.29	1468	24.555	2735.48		1468	24.552	2423.33	1468	24.552	2429.79	1468	24.556	2118.32		1468	24.552	1786.59	1468	24.55	3330.25	1468	24.553	3571.44		1468	24.564	3224.33	1468	24.549	4419.98	1468	24.551	3374.11		1468	24.562	3380.81	1468	24.549	3164.3	1468	24.551	3961.13
1469	24.571	1964.3	1469	24.569	4271.69	1469	24.572	2793.75		1469	24.569	2609.2	1469	24.569	2349.85	1469	24.573	2408.62		1469	24.569	2071.93	1469	24.567	3432.47	1469	24.57	3533.24		1469	24.581	3319.66	1469	24.565	4509.08	1469	24.568	3649.7		1469	24.579	3435.61	1469	24.565	2894.12	1469	24.567	3853.51
1470	24.588	2080.65	1470	24.586	4041.44	1470	24.588	2866.58		1470	24.586	2670.51	1470	24.586	2346.25	1470	24.59	2653.36		1470	24.586	2326.31	1470	24.584	3531.72	1470	24.586	3424.99		1470	24.598	3289.11	1470	24.582	4410.05	1470	24.584	3975.12		1470	24.596	3528.32	1470	24.582	2631.8	1470	24.584	3736.03
1471	24.604	2131.93	1471	24.602	3799.1	1471	24.605	2932.59		1471	24.602	2664.93	1471	24.602	2449.8	1471	24.606	2701.75		1471	24.602	2518.08	1471	24.6	3613.77	1471	24.603	3170.66		1471	24.614	3093.66	1471	24.599	4156.01	1471	24.601	4176.26		1471	24.612	3619.27	1471	24.599	2401.89	1471	24.601	3670.43
1472	24.621	2102.83	1472	24.619	3622.12	1472	24.622	2959.68		1472	24.619	2648.26	1472	24.619	2612.17	1472	24.623	2521.54		1472	24.619	2627.69	1472	24.617	3623.31	1472	24.62	2735.52		1472	24.631	2776.21	1472	24.615	3780.49	1472	24.618	4120.39		1472	24.629	3642.81	1472	24.615	2202.1	1472	24.617	3689.08
1473	24.638	1994.08	1473	24.636	3491.42	1473	24.638	2931.19		1473	24.636	2644.32	1473	24.636	2739.5	1473	24.64	2200.05		1473	24.636	2670.55	1473	24.634	3509.53	1473	24.636	2190.72		1473	24.648	2464.91	1473	24.632	3320.13	1473	24.634	3795.34		1473	24.646	3545.88	1473	24.632	2029.03	1473	24.634	3776.08
1474	24.654	1815.64	1474	24.653	3345.09	1474	24.655	2839.64		1474	24.652	2637.94	1474	24.652	2772.71	1474	24.656	1872.21		1474	24.652	2680.66	1474	24.65	3276.52	1474	24.653	1704.48		1474	24.664	2291.34	1474	24.649	2823.47	1474	24.651	3315.25		1474	24.662	3321.35	1474	24.649	1907.82	1474	24.651	3892.26
1475	24.671	1609.22	1475	24.669	3149.72	1475	24.672	2676.71		1475	24.669	2585.36	1475	24.669	2721.71	1475	24.673	1645.01		1475	24.669	2666.81	1475	24.667	2989.31	1475	24.67	1463.18		1475	24.681	2299.79	1475	24.665	2348.28	1475	24.668	2853.11		1475	24.679	3015.78	1475	24.665	1875.32	1475	24.668	3996.31
1476	24.688	1461.5	1476	24.686	2922.01	1476	24.688	2431.4		1476	24.686	2450.41	1476	24.686	2630.01	1476	24.69	1570.13		1476	24.686	2600.48	1476	24.684	2732.54	1476	24.686	1556.39		1476	24.698	2428.04	1476	24.682	1948.7	1476	24.684	2559.63		1476	24.696	2707.7	1476	24.682	1934.78	1476	24.684	4036.02
1477	24.704	1451.42	1477	24.703	2715.66	1477	24.705	2120.42		1477	24.702	2233.86	1477	24.702	2508.81	1477	24.707	1637.5		1477	24.702	2456.19	1477	24.701	2571.52	1477	24.703	1909.44		1477	24.714	2572.16	1477	24.699	1664.08	1477	24.701	2473.06		1477	24.712	2474.67	1477	24.699	2051.46	1477	24.701	3967.47
1478	24.721	1581.63	1478	24.719	2573.41	1478	24.722	1812.07		1478	24.719	1980.43	1478	24.719	2333.9	1478	24.723	1782.61		1478	24.719	2252.13	1478	24.717	2520.05	1478	24.72	2326.82		1478	24.731	2648.36	1478	24.715	1508.56	1478	24.718	2494.81		1478	24.729	2379.71	1478	24.715	2186.76	1478	24.718	3784.15
1479	24.738	1749.1	1479	24.736	2503.59	1479	24.738	1602.1		1479	24.736	1758.99	1479	24.736	2111	1479	24.74	1920.68		1479	24.736	2047.67	1479	24.734	2537.76	1479	24.736	2624.53		1479	24.748	2636.14	1479	24.732	1453.54	1479	24.734	2469.48		1479	24.746	2449.82	1479	24.732	2317.15	1479	24.734	3523.98
1480	24.754	1800.88	1480	24.753	2492.54	1480	24.755	1553.62		1480	24.752	1632.69	1480	24.753	1899.42	1480	24.757	1997.83		1480	24.752	1898.83	1480	24.751	2549.11	1480	24.753	2729.99		1480	24.764	2564.37	1480	24.749	1458.89	1480	24.751	2305.15		1480	24.763	2654.03	1480	24.749	2408.96	1480	24.751	3222.21
1481	24.771	1652.46	1481	24.769	2512.68	1481	24.772	1661.37		1481	24.769	1630.37	1481	24.769	1771.97	1481	24.773	2016.46		1481	24.769	1816.86	1481	24.767	2491.42	1481	24.77	2686.74		1481	24.781	2487.15	1481	24.765	1519.27	1481	24.768	2015.11		1481	24.779	2916.08	1481	24.765	2407.03	1481	24.768	2879.3
1482	24.788	1359.27	1482	24.786	2528.14	1482	24.788	1874.5		1482	24.786	1709.47	1482	24.786	1762.5	1482	24.79	2006.58		1482	24.786	1768.72	1482	24.784	2369.63	1482	24.786	2594.65		1482	24.798	2459.83	1482	24.782	1705.16	1482	24.784	1691.73		1482	24.796	3154.17	1482	24.782	2267.18	1482	24.784	2484.5
1483	24.804	1071.03	1483	24.803	2510.08	1483	24.805	2136.84		1483	24.803	1792	1483	24.803	1853.58	1483	24.807	1987.73		1483	24.802	1731.25	1483	24.801	2253.66	1483	24.803	2532.71		1483	24.814	2505.84	1483	24.799	2080.76	1483	24.801	1430.04		1483	24.813	3301.67	1483	24.799	2013.14	1483	24.801	2059.67
1484	24.821	901.255	1484	24.819	2457.45	1484	24.822	2411.01		1484	24.819	1839.18	1484	24.819	1998.09	1484	24.823	1955.29		1484	24.819	1732.03	1484	24.817	2235.05	1484	24.82	2528.05		1484	24.831	2588.79	1484	24.816	2588.59	1484	24.818	1272.82		1484	24.829	3315.08	1484	24.816	1754.1	1484	24.818	1670
1485	24.838	864.943	1485	24.836	2387.6	1485	24.838	2659.63		1485	24.836	1904.92	1485	24.836	2151.17	1485	24.84	1879.34		1485	24.836	1827.74	1485	24.834	2339.86	1485	24.836	2546.77		1485	24.848	2618.42	1485	24.832	3020.5	1485	24.835	1222.96		1485	24.846	3160.92	1485	24.832	1626.59	1485	24.834	1394.98
1486	24.854	916.727	1486	24.853	2312.91	1486	24.855	2828.57		1486	24.853	2073.27	1486	24.853	2286.46	1486	24.857	1723.43		1486	24.852	2032.57	1486	24.851	2488.86	1486	24.853	2525.41		1486	24.865	2506.38	1486	24.849	3145.99	1486	24.851	1298.86		1486	24.863	2849.49	1486	24.849	1703.37	1486	24.851	1293.53
1487	24.871	1044.42	1487	24.869	2224.3	1487	24.872	2875.46		1487	24.869	2338.86	1487	24.869	2391.81	1487	24.873	1466.79		1487	24.869	2274.63	1487	24.867	2532.75	1487	24.87	2414.91		1487	24.881	2246.58	1487	24.866	2893.5	1487	24.868	1525.56		1487	24.879	2473.02	1487	24.866	1942.21	1487	24.868	1394.3
1488	24.888	1268.83	1488	24.886	2109.24	1488	24.888	2813.68		1488	24.886	2566.96	1488	24.886	2446.62	1488	24.89	1124.5		1488	24.886	2447.13	1488	24.884	2345.86	1488	24.886	2228.91		1488	24.898	1927.05	1488	24.882	2411.14	1488	24.885	1864.82		1488	24.896	2178.29	1488	24.882	2224.94	1488	24.884	1692.75
1489	24.904	1578.84	1489	24.903	1980.92	1489	24.905	2711.99		1489	24.903	2586.81	1489	24.903	2411.32	1489	24.907	755.7		1489	24.902	2494.93	1489	24.901	1914.13	1489	24.903	2037.99		1489	24.915	1655.51	1489	24.899	1962.98	1489	24.901	2186.01		1489	24.913	2066.34	1489	24.899	2469.04	1489	24.901	2126.35
1490	24.921	1897.55	1490	24.919	1872.43	1490	24.922	2631.92		1490	24.919	2339.09	1490	24.919	2254.51	1490	24.923	435.477		1490	24.919	2451.94	1490	24.917	1347.75	1490	24.92	1918.52		1490	24.931	1499.79	1490	24.916	1745.17	1490	24.918	2337.5		1490	24.929	2084.87	1490	24.916	2667.07	1490	24.918	2557.32
1491	24.938	2118.68	1491	24.936	1803.28	1491	24.938	2571.87		1491	24.936	1912.93	1491	24.936	2010.97	1491	24.94	211.303		1491	24.936	2387.62	1491	24.934	815.018	1491	24.936	1887.63		1491	24.948	1484.59	1491	24.932	1759.31	1491	24.935	2258.84		1491	24.946	2055.63	1491	24.932	2805.89	1491	24.934	2811.69
1492	24.955	2190.11	1492	24.953	1739.89	1492	24.955	2467.81		1492	24.953	1469.91	1492	24.953	1797.11	1492	24.957	85.1753		1492	24.953	2346.71	1492	24.951	448.861	1492	24.953	1904.17		1492	24.965	1624.42	1492	24.949	1824.41	1492	24.951	2034.77		1492	24.963	1823.47	1492	24.949	2799.3	1492	24.951	2759.25
1493	24.971	2153.95	1493	24.969	1624.99	1493	24.972	2252.53		1493	24.969	1137.14	1493	24.969	1727.22	1493	24.973	28.1075		1493	24.969	2340.86	1493	24.967	315.243	1493	24.97	1921.41		1493	24.981	1917.58	1493	24.966	1740.95	1493	24.968	1842.45		1493	24.979	1397.03	1493	24.966	2542.08	1493	24.968	2387.47
1494	24.988	2110.92	1494	24.986	1435.68	1494	24.988	1943.8		1494	24.986	953.593	1494	24.986	1823.57	1494	24.99	7.43233		1494	24.986	2376.43	1494	24.984	438.568	1494	24.986	1939.99		1494	24.998	2300.14	1494	24.982	1464.77	1494	24.985	1823.89		1494	24.996	943.673	1494	24.982	2029.39	1494	24.984	1807.61
1495	25.005	2169.83	1495	25.003	1218.45	1495	25.005	1654.62		1495	25.003	900.548	1495	25.003	2032.42	1495	25.007	1.34935		1495	25.003	2459.75	1495	25.001	833.222	1495	25.003	1993.78		1495	25.015	2646.67	1495	24.999	1137.29	1495	25.001	2004.94		1495	25.013	640.436	1495	24.999	1395.57	1495	25.001	1189.66
1496	25.021	2389.83	1496	25.019	1062.82	1496	25.022	1502.15		1496	25.019	943.019	1496	25.019	2310.72	1496	25.023	3.10028		1496	25.019	2568.41	1496	25.017	1489.86	1496	25.02	2118.76		1496	25.031	2828.01	1496	25.016	951.234	1496	25.018	2300.51		1496	25.029	558.791	1496	25.016	823.221	1496	25.018	681.512
1497	25.038	2740.62	1497	25.036	1066.91	1497	25.039	1494.06		1497	25.036	1055.57	1497	25.036	2649.38	1497	25.04	13.1082		1497	25.036	2640.67	1497	25.034	2316.1	1497	25.036	2318.54		1497	25.048	2790.37	1497	25.032	989.789	1497	25.035	2554.67		1497	25.046	649.355	1497	25.032	441.545	1497	25.034	365.411
[truncated: 595 more rows]
[truncated: 9 more columns]

## Sheet: Figure 2E
E. coli MG1655 Lipid II (1013.4521)																														MG1655 ponB[E313A] DponA DlpoB Lipid II
[truncated: 2,096 more rows]
[truncated: 9 more columns]

[truncated: 3 more sheets: Figure 2G, ED Figure 4B, ED Figure 4C]
